# Supplementary material for: Short-term particulate matter contamination severely compromises insect antennal olfactory perception
Source: Nat Commun. 2023 Jul 11;14:4112. doi: 10.1038/s41467-023-39469-3 (PMC10336072; doi:10.1038/s41467-023-39469-3)
Supplement: Supplementary file 11 — Source Data [file 41467_2023_39469_MOESM11_ESM.xlsx]

## Sheet: Fig1c
Individual	Source	Treatment	Contamination batch	PM density(/mm^2)
1	Lab	Uncontaminated	2020-09-21	151.14
1	Lab	Uncontaminated	2020-09-21	75.5701
2	Lab	Uncontaminated	2020-09-21	56.6776
2	Lab	Uncontaminated	2020-09-21	113.355
3	Lab	Uncontaminated	2020-09-21	75.5701
3	Lab	Uncontaminated	2020-09-21	113.355
4	Lab	Uncontaminated	2020-09-21	113.355
4	Lab	Uncontaminated	2020-09-21	94.4626
5	Lab	Uncontaminated	2020-09-21	56.6776
5	Lab	Uncontaminated	2020-09-21	75.5701
6	Lab	Uncontaminated	2020-09-29	94.4626
6	Lab	Uncontaminated	2020-09-29	37.785
7	Lab	Uncontaminated	2020-09-29	151.14
7	Lab	Uncontaminated	2020-09-29	75.5701
8	Lab	Uncontaminated	2020-09-29	75.5701
8	Lab	Uncontaminated	2020-09-29	75.5701
9	Lab	Uncontaminated	2020-09-29	56.6776
9	Lab	Uncontaminated	2020-09-29	170.033
10	Lab	Uncontaminated	2020-09-29	170.033
10	Lab	Uncontaminated	2020-09-29	132.248
11	Lab	Uncontaminated	2020-09-29	113.355
11	Lab	Uncontaminated	2020-09-29	94.4626
12	Lab	Uncontaminated	2020-09-29	94.4626
12	Lab	Uncontaminated	2020-09-29	37.785
13	Lab	Uncontaminated	2020-09-29	94.4626
13	Lab	Uncontaminated	2020-09-29	56.6776
14	Lab	Uncontaminated	2020-09-29	94.4626
14	Lab	Uncontaminated	2020-09-29	94.4626
15	Lab	Uncontaminated	2020-09-29	75.5701
15	Lab	Uncontaminated	2020-09-29	56.6776
16	Lab	Uncontaminated	2020-10-09	18.8925
16	Lab	Uncontaminated	2020-10-09	75.5701
17	Lab	Uncontaminated	2020-10-09	56.6776
17	Lab	Uncontaminated	2020-10-09	113.355
18	Lab	Uncontaminated	2020-10-09	37.785
18	Lab	Uncontaminated	2020-10-09	56.6776
19	Lab	Uncontaminated	2020-10-09	75.5701
19	Lab	Uncontaminated	2020-10-09	56.6776
20	Lab	Uncontaminated	2020-10-09	18.8925
20	Lab	Uncontaminated	2020-10-09	56.6776
21	Lab	Contaminated	2020-09-21	434.528
21	Lab	Contaminated	2020-09-21	396.743
22	Lab	Contaminated	2020-09-21	1209.12
22	Lab	Contaminated	2020-09-21	566.776
23	Lab	Contaminated	2020-09-21	1492.51
23	Lab	Contaminated	2020-09-21	604.561
24	Lab	Contaminated	2020-09-21	528.991
24	Lab	Contaminated	2020-09-21	699.023
25	Lab	Contaminated	2020-09-21	850.164
25	Lab	Contaminated	2020-09-21	755.701
26	Lab	Contaminated	2020-09-29	831.271
26	Lab	Contaminated	2020-09-29	358.958
27	Lab	Contaminated	2020-09-29	1964.82
27	Lab	Contaminated	2020-09-29	491.206
28	Lab	Contaminated	2020-09-29	1908.14
28	Lab	Contaminated	2020-09-29	510.098
29	Lab	Contaminated	2020-09-29	415.636
29	Lab	Contaminated	2020-09-29	283.388
30	Lab	Contaminated	2020-10-09	963.519
30	Lab	Contaminated	2020-10-09	396.743
31	Lab	Contaminated	2020-10-09	1246.91
31	Lab	Contaminated	2020-10-09	736.808
32	Lab	Contaminated	2020-10-09	982.411
32	Lab	Contaminated	2020-10-09	415.636
33	Lab	Contaminated	2020-10-09	321.173
33	Lab	Contaminated	2020-10-09	1190.23
34	Lab	Contaminated	2020-10-27	1057.98
34	Lab	Contaminated	2020-10-27	245.603
35	Lab	Contaminated	2020-10-27	793.486
35	Lab	Contaminated	2020-10-27	245.603
36	Lab	Contaminated	2020-10-27	831.271
36	Lab	Contaminated	2020-10-27	850.164
37	Lab	Contaminated	2020-09-21	434.528
37	Lab	Contaminated	2020-09-21	245.603
38	Lab	Contaminated	2020-09-21	793.486
38	Lab	Contaminated	2020-09-21	226.71
39	Lab	Contaminated	2020-09-21	774.593
39	Lab	Contaminated	2020-09-21	528.991
40	Lab	Contaminated	2020-09-21	453.421
40	Lab	Contaminated	2020-09-21	283.388
41	Lab	Contaminated	2020-09-21	774.593
41	Lab	Contaminated	2020-09-21	377.85
42	Lab	Contaminated	2020-10-09	1568.08
42	Lab	Contaminated	2020-10-09	415.636
43	Lab	Contaminated	2020-10-09	850.164
43	Lab	Contaminated	2020-10-09	245.603
44	Lab	Contaminated	2020-10-09	887.949
44	Lab	Contaminated	2020-10-09	1039.09
45	Lab	Contaminated	2020-10-09	434.528
45	Lab	Contaminated	2020-10-09	510.098
46	Lab	Contaminated	2020-10-09	982.411
46	Lab	Contaminated	2020-10-09	434.528
47	Lab	Contaminated	2020-10-09	887.949
47	Lab	Contaminated	2020-10-09	736.808
48	Wild	Moderate pollution	2020-09-25	1057.98
48	Wild	Moderate pollution	2020-09-25	925.734
49	Wild	Moderate pollution	2020-09-25	585.668
49	Wild	Moderate pollution	2020-09-25	585.668
50	Wild	Moderate pollution	2020-09-25	1284.69
50	Wild	Moderate pollution	2020-09-25	1700.33
51	Wild	Moderate pollution	2020-09-25	1416.94
51	Wild	Moderate pollution	2020-09-25	1001.3
52	Wild	Moderate pollution	2020-09-25	1454.72
52	Wild	Moderate pollution	2020-09-25	1719.22
53	Wild	Moderate pollution	2020-09-25	736.808
53	Wild	Moderate pollution	2020-09-25	1284.69
54	Wild	Heavy pollution	2020-09-27	1020.2
55	Wild	Heavy pollution	2020-09-27	869.056
55	Wild	Heavy pollution	2020-09-27	661.238
56	Wild	Heavy pollution	2020-09-27	1530.29
56	Wild	Heavy pollution	2020-09-27	1643.65
57	Wild	Heavy pollution	2020-09-27	1303.58
57	Wild	Heavy pollution	2020-09-27	755.701
58	Wild	Heavy pollution	2020-09-27	1624.76
58	Wild	Heavy pollution	2020-09-27	2021.5
59	Wild	Low pollution	2020-09-30	906.841
59	Wild	Low pollution	2020-09-30	528.991
60	Wild	Low pollution	2020-09-30	699.023
60	Wild	Low pollution	2020-09-30	510.098
61	Wild	Low pollution	2020-09-30	604.561
61	Wild	Low pollution	2020-09-30	207.818
62	Wild	Low pollution	2020-09-30	491.206
62	Wild	Low pollution	2020-09-30	340.065

## Sheet: Fig1d
individual	Individual number	Body part	Quadrate number	PM density (/mm^2)
201217-dirty-female-2-abdomen	1	Abdomen	1	311.111	6.7	297.778
201217-dirty-female-2-abdomen	1	Abdomen	2	400
201217-dirty-female-2-abdomen	2	Abdomen	3	177.778
201217-dirty-male-3-abdomen	2	Abdomen	4	311.111
201217-dirty-male-3-abdomen	3	Abdomen	5	222.222
201217-dirty-male-3-abdomen	3	Abdomen	6	311.111
201217-dirty-male-3-abdomen	4	Abdomen	7	311.111
201217-dirty-male-3-abdomen	4	Abdomen	8	355.556
201217-dirty-female-2-abdomen	5	Abdomen	9	355.556
201217-dirty-female-2-abdomen	5	Abdomen	10	222.222
201217-dirty-female-2-wing	1	Wing	1	133.333	1.2	53.3333
201217-dirty-female-2-wing	1	Wing	2	44.4444
201217-dirty-female-2-wing	2	Wing	3	88.8889
201217-dirty-female-2-wing	2	Wing	4	44.4444
201217-dirty-female-2-wing	3	Wing	5	88.8889
201217-dirty-male-2-wing	3	Wing	6	44.4444
201217-dirty-male-2-wing	4	Wing	7	44.4444
201217-dirty-male-2-wing	4	Wing	8	0
201217-dirty-male-2-wing	5	Wing	9	0
201217-dirty-male-2-wing	5	Wing	10	44.4444
200929-dirty-male-A-houqimen	1	Thorax	1	88.8889	4.2	186.667
201217-dirty-female-2-thorax	1	Thorax	2	133.333
201217-dirty-female-2-thorax	2	Thorax	3	266.667
201217-dirty-female-2-thorax	2	Thorax	4	222.222
201217-dirty-female-2-thorax	3	Thorax	5	88.8889
201217-dirty-male-2-thorax	3	Thorax	6	177.778
201217-dirty-male-2-thorax	4	Thorax	7	88.8889
201217-dirty-male-2-thorax	4	Thorax	8	88.8889
201217-dirty-male-2-thorax	5	Thorax	9	311.111
201217-dirty-male-2-thorax	5	Thorax	10	400
201009-dirty-male-1-head	1	Eye	1	44.4444	0.7	31.1111
201217-dirty-female-2-head	1	Eye	2	0
201217-dirty-female-2-head	2	Eye	3	44.4444
201217-dirty-female-2-head	2	Eye	4	0
201217-dirty-female-2-head	3	Eye	5	0
201217-dirty-female-2-head	3	Eye	6	44.4444
201217-dirty-male-2-head	4	Eye	7	88.8889
201217-dirty-male-2-head	4	Eye	8	0
201217-dirty-male-2-head	5	Eye	9	44.4444
201217-dirty-male-2-head	5	Eye	10	44.4444
201217-dirty-male-2-head	1	Mouthpart	1	133.333	3.7	164.444
201217-dirty-male-2-head	1	Mouthpart	2	222.222
201217-dirty-male-2-head	2	Mouthpart	3	133.333
201217-dirty-female-2-head	2	Mouthpart	4	222.222
201217-dirty-female-2-head	3	Mouthpart	5	0
201217-dirty-female-2-head	3	Mouthpart	6	133.333
201009-dirty-male-1-head	4	Mouthpart	7	177.778
201009-dirty-male-1-head	4	Mouthpart	8	88.8889
201009-dirty-female-A-head	5	Mouthpart	9	177.778
201009-dirty-female-A-head	5	Mouthpart	10	355.556
201009-dirty-male-1-zhongzu	1	Leg	1	133.333	6.6	293.333
201009-dirty-male-1-qianzu	1	Leg	2	355.556
201009-dirty-female-A-houzu	2	Leg	3	444.444
201217-dirty-male-3-zhongzu	2	Leg	4	311.111
201217-dirty-male-3-qianzu	3	Leg	5	133.333
201217-dirty-male-2-houzu	3	Leg	6	355.556
201217-dirty-female-2-qianzu	4	Leg	7	133.333
201009-dirty-male-1-zhongzu	4	Leg	8	355.556
201009-dirty-female-A-houzu	5	Leg	9	88.8889
201009-dirty-male-1-qianzu	5	Leg	10	622.222
200921-dirty-male-1	1	Antennae	1	434.528
200921-dirty-male-1	1	Antennae	2	396.743
200921-dirty-male-2	2	Antennae	3	1209.12
200921-dirty-male-2	2	Antennae	4	566.776
200921-dirty-male-3	3	Antennae	5	1492.51
200921-dirty-male-3	3	Antennae	6	604.561
200921-dirty-male-4	4	Antennae	7	528.991
200921-dirty-male-4	4	Antennae	8	699.023
200921-dirty-male-5	5	Antennae	9	850.164
200921-dirty-male-5	5	Antennae	10	755.701
200929-dirty-male-8	6	Antennae	11	831.271
200929-dirty-male-8	6	Antennae	12	358.958
200929-dirty-male-9	7	Antennae	13	1964.82
200929-dirty-male-9	7	Antennae	14	491.206
200929-dirty-male-10	8	Antennae	15	1908.14
200929-dirty-male-10	8	Antennae	16	510.098
200929-dirty-male-11	9	Antennae	17	415.636
200929-dirty-male-11	9	Antennae	18	283.388
201023dirty-male-12	10	Antennae	19	963.519
201023dirty-male-12	10	Antennae	20	396.743
201023dirty-male-13	11	Antennae	21	1246.91
201023dirty-male-13	11	Antennae	22	736.808
201023dirty-male-14	12	Antennae	23	982.411
201023dirty-male-14	12	Antennae	24	415.636
201023dirty-male-15	13	Antennae	25	321.173
201023dirty-male-15	13	Antennae	26	1190.23
201015dirty-male-16	14	Antennae	27	1057.98
201015dirty-male-16	14	Antennae	28	245.603
201015dirty-male-17	15	Antennae	29	793.486
201015dirty-male-17	15	Antennae	30	245.603
201015dirty-male-18	16	Antennae	31	831.271
201015dirty-male-18	16	Antennae	32	850.164
200921-dirty-female-1	17	Antennae	33	434.528
200921-dirty-female-1	17	Antennae	34	245.603
200921-dirty-female-2	18	Antennae	35	793.486
200921-dirty-female-2	18	Antennae	36	226.71
200921-dirty-female-5	19	Antennae	37	774.593
200921-dirty-female-5	19	Antennae	38	528.991
200921-dirty-female-6	20	Antennae	39	453.421
200921-dirty-female-6	20	Antennae	40	283.388
200921-dirty-female-7	21	Antennae	41	774.593
200921-dirty-female-7	21	Antennae	42	377.85
201023-dirty-female-16	22	Antennae	43	1568.08
201023-dirty-female-16	22	Antennae	44	415.636
201023-dirty-female-17	23	Antennae	45	850.164
201023-dirty-female-17	23	Antennae	46	245.603
201023-dirty-female-18	24	Antennae	47	887.949
201023-dirty-female-18	24	Antennae	48	1039.09
201023-dirty-female-19	25	Antennae	49	434.528
201023-dirty-female-19	25	Antennae	50	510.098
201023-dirty-female-20	26	Antennae	51	982.411
201023-dirty-female-20	26	Antennae	52	434.528
201023-dirty-female-21	27	Antennae	53	887.949
201023-dirty-female-21	27	Antennae	54	736.808

## Sheet: Fig1e
Number	Batch	Surface	Size	PM count	Percentage
1	1	Antennae	>PM10	0	0
1	1	Antennae	PM10	2	0.0454545
1	1	Antennae	PM2.5	42	0.954545
2	1	Antennae	>PM10	0	0
2	1	Antennae	PM10	7	0.0744681
2	1	Antennae	PM2.5	87	0.925532
3	1	Antennae	>PM10	6	0.0540541
3	1	Antennae	PM10	9	0.0810811
3	1	Antennae	PM2.5	96	0.864865
4	1	Antennae	>PM10	2	0.0307692
4	1	Antennae	PM10	7	0.107692
4	1	Antennae	PM2.5	56	0.861538
5	1	Antennae	>PM10	1	0.0117647
5	1	Antennae	PM10	7	0.0823529
5	1	Antennae	PM2.5	77	0.905882
6	1	Antennae	>PM10	1	0.015873
6	1	Antennae	PM10	6	0.0952381
6	1	Antennae	PM2.5	56	0.888889
7	1	Antennae	>PM10	1	0.00769231
7	1	Antennae	PM10	2	0.0153846
7	1	Antennae	PM2.5	127	0.976923
8	1	Antennae	>PM10	1	0.0078125
8	1	Antennae	PM10	10	0.078125
8	1	Antennae	PM2.5	117	0.914062
9	1	Antennae	>PM10	1	0.027027
9	1	Antennae	PM10	4	0.108108
9	1	Antennae	PM2.5	32	0.864865
10	2	Antennae	>PM10	1	0.0138889
10	2	Antennae	PM10	0	0
10	2	Antennae	PM2.5	71	0.986111
11	2	Antennae	>PM10	2	0.0190476
11	2	Antennae	PM10	6	0.0571429
11	2	Antennae	PM2.5	97	0.92381
12	2	Antennae	>PM10	0	0
12	2	Antennae	PM10	7	0.0945946
12	2	Antennae	PM2.5	67	0.905405
13	2	Antennae	>PM10	0	0
13	2	Antennae	PM10	4	0.05
13	2	Antennae	PM2.5	76	0.95
14	2	Antennae	>PM10	0	0
14	2	Antennae	PM10	5	0.0724638
14	2	Antennae	PM2.5	64	0.927536
15	2	Antennae	>PM10	0	0
15	2	Antennae	PM10	3	0.0545455
15	2	Antennae	PM2.5	52	0.945455
16	2	Antennae	>PM10	1	0.011236
16	2	Antennae	PM10	7	0.0786517
16	2	Antennae	PM2.5	81	0.910112
17	2	Antennae	>PM10	1	0.0277778
17	2	Antennae	PM10	7	0.194444
17	2	Antennae	PM2.5	28	0.777778
18	2	Antennae	>PM10	0	0
18	2	Antennae	PM10	4	0.0740741
18	2	Antennae	PM2.5	50	0.925926
19	3	Antennae	>PM10	3	0.0434783
19	3	Antennae	PM10	3	0.0434783
19	3	Antennae	PM2.5	63	0.913043
20	3	Antennae	>PM10	0	0
20	3	Antennae	PM10	2	0.0512821
20	3	Antennae	PM2.5	37	0.948718
21	3	Antennae	>PM10	1	0.0163934
21	3	Antennae	PM10	1	0.0163934
21	3	Antennae	PM2.5	59	0.967213
22	3	Antennae	>PM10	0	0
22	3	Antennae	PM10	10	0.0952381
22	3	Antennae	PM2.5	95	0.904762
23	3	Antennae	>PM10	1	0.0172414
23	3	Antennae	PM10	9	0.155172
23	3	Antennae	PM2.5	48	0.827586
24	3	Antennae	>PM10	2	0.0196078
24	3	Antennae	PM10	15	0.147059
24	3	Antennae	PM2.5	85	0.833333
25	3	Antennae	>PM10	0	0
25	3	Antennae	PM10	4	0.08
25	3	Antennae	PM2.5	46	0.92
26	3	Antennae	>PM10	0	0
26	3	Antennae	PM10	5	0.0666667
26	3	Antennae	PM2.5	70	0.933333
27	3	Antennae	>PM10	2	0.0232558
27	3	Antennae	PM10	3	0.0348837
27	3	Antennae	PM2.5	81	0.94186
1	1	Glass fibre filter	>PM10	1	0.0111111
1	1	Glass fibre filter	PM10	9	0.1
1	1	Glass fibre filter	PM2.5	80	0.888889
2	1	Glass fibre filter	>PM10	1	0.00775194
2	1	Glass fibre filter	PM10	28	0.217054
2	1	Glass fibre filter	PM2.5	100	0.775194
3	1	Glass fibre filter	>PM10	2	0.010101
3	1	Glass fibre filter	PM10	33	0.166667
3	1	Glass fibre filter	PM2.5	163	0.823232
4	1	Glass fibre filter	>PM10	2	0.0102564
4	1	Glass fibre filter	PM10	37	0.189744
4	1	Glass fibre filter	PM2.5	156	0.8
5	1	Glass fibre filter	>PM10	2	0.020202
5	1	Glass fibre filter	PM10	15	0.151515
5	1	Glass fibre filter	PM2.5	82	0.828283
6	1	Glass fibre filter	>PM10	1	0.00724638
6	1	Glass fibre filter	PM10	13	0.0942029
6	1	Glass fibre filter	PM2.5	124	0.898551
7	1	Glass fibre filter	>PM10	3	0.0184049
7	1	Glass fibre filter	PM10	16	0.0981595
7	1	Glass fibre filter	PM2.5	144	0.883436
8	2	Glass fibre filter	>PM10	3	0.0222222
8	2	Glass fibre filter	PM10	11	0.0814815
8	2	Glass fibre filter	PM2.5	121	0.896296
9	2	Glass fibre filter	>PM10	1	0.0153846
9	2	Glass fibre filter	PM10	13	0.2
9	2	Glass fibre filter	PM2.5	51	0.784615
10	2	Glass fibre filter	>PM10	0	0
10	2	Glass fibre filter	PM10	10	0.0862069
10	2	Glass fibre filter	PM2.5	106	0.913793
11	2	Glass fibre filter	>PM10	1	0.0108696
11	2	Glass fibre filter	PM10	9	0.0978261
11	2	Glass fibre filter	PM2.5	82	0.891304
12	2	Glass fibre filter	>PM10	2	0.0162602
12	2	Glass fibre filter	PM10	29	0.235772
12	2	Glass fibre filter	PM2.5	92	0.747967
13	2	Glass fibre filter	>PM10	3	0.0361446
13	2	Glass fibre filter	PM10	14	0.168675
13	2	Glass fibre filter	PM2.5	66	0.795181
14	3	Glass fibre filter	>PM10	0	0
14	3	Glass fibre filter	PM10	20	0.137931
14	3	Glass fibre filter	PM2.5	125	0.862069
15	3	Glass fibre filter	>PM10	0	0
15	3	Glass fibre filter	PM10	11	0.104762
15	3	Glass fibre filter	PM2.5	94	0.895238
16	3	Glass fibre filter	>PM10	1	0.0104167
16	3	Glass fibre filter	PM10	8	0.0833333
16	3	Glass fibre filter	PM2.5	87	0.90625
17	3	Glass fibre filter	>PM10	1	0.0121951
17	3	Glass fibre filter	PM10	9	0.109756
17	3	Glass fibre filter	PM2.5	72	0.878049

## Sheet: Fig2b
Treatment	Dilution rate	Number	Contamination batch	Sex	Odour Position	First choice	First choice 1	First choice 2	Right (Frames)	Middle (Frames)	Left (Frames)	Not identified (the fly goes back out the Y maze)	Correct (Frames)	Middle (Frames)	Wrong (Frames)	Not identified	correct/wrong(right/left for blank)	Choice	Choice1	Correct Number-First choice	Correct rate-First choice
Unpolluted	2×	1	2021-06-28	Male	Left	Right	Wrong	0												46	0.766667
Unpolluted	2×	2	2021-06-28	Male	Left	Left	Correct	1
Unpolluted	2×	3	2021-06-28	Male	Right	Right	Correct	1
Unpolluted	2×	4	2021-06-28	Male	Right	Right	Correct	1
Unpolluted	2×	5	2021-06-28	Male	Left	Left	Correct	1
Unpolluted	2×	6	2021-06-28	Male	Left	Left	Correct	1
Unpolluted	2×	7	2021-06-28	Male	Right	Left	Wrong	0
Unpolluted	2×	8	2021-06-28	Male	Right	Right	Correct	1
Unpolluted	2×	9	2021-06-28	Male	Left	Right	Wrong	0
Unpolluted	2×	10	2021-06-28	Male	Left	Left	Correct	1
Unpolluted	2×	11	2021-06-28	Male	Right	Right	Correct	1
Unpolluted	2×	12	2021-06-28	Male	Right	Right	Correct	1
Unpolluted	2×	13	2021-06-28	Male	Left	Left	Correct	1
Unpolluted	2×	14	2021-06-28	Male	Left	Left	Correct	1
Unpolluted	2×	15	2021-06-28	Male	Right	Right	Correct	1
Unpolluted	2×	16	2021-06-28	Male	Right	Right	Correct	1
Unpolluted	2×	17	2021-06-28	Male	Left	Left	Correct	1
Unpolluted	2×	18	2021-06-28	Male	Left	Left	Correct	1
Unpolluted	2×	19	2021-06-28	Male	Right	Right	Correct	1
Unpolluted	2×	20	2021-06-28	Male	Right	Right	Correct	1
Unpolluted	2×	21	2021-06-28	Male	Left	Left	Correct	1
Unpolluted	2×	22	2021-06-28	Male	Left	Left	Correct	1
Unpolluted	2×	23	2021-06-29	Male	Right	Right	Correct	1
Unpolluted	2×	24	2021-06-29	Male	Right	Right	Correct	1
Unpolluted	2×	25	2021-06-29	Male	Left	Left	Correct	1
Unpolluted	2×	26	2021-06-29	Male	Left	Right	Wrong	0
Unpolluted	2×	27	2021-06-29	Male	Right	Left	Wrong	0
Unpolluted	2×	28	2021-06-29	Male	Right	Right	Correct	1
Unpolluted	2×	29	2021-06-29	Male	Left	Left	Correct	1
Unpolluted	2×	30	2021-06-29	Male	Left	Right	Wrong	0
Unpolluted	2×	31	2021-06-29	Male	Right	Left	Wrong	0
Unpolluted	2×	32	2021-06-29	Male	Right	Right	Correct	1
Unpolluted	2×	33	2021-06-29	Male	Left	Left	Correct	1
Unpolluted	2×	34	2021-06-29	Male	Left	Right	Wrong	0
Unpolluted	2×	35	2021-06-29	Male	Right	Right	Correct	1
Unpolluted	2×	36	2021-06-29	Male	Right	Right	Correct	1
Unpolluted	2×	37	2021-06-29	Male	Left	Left	Correct	1
Unpolluted	2×	38	2021-06-29	Male	Left	Left	Correct	1
Unpolluted	2×	39	2021-06-29	Male	Right	Right	Correct	1
Unpolluted	2×	40	2021-06-29	Male	Right	Right	Correct	1
Unpolluted	2×	41	2021-06-30	Male	Left	Right	Wrong	0
Unpolluted	2×	42	2021-06-30	Male	Left	Left	Correct	1
Unpolluted	2×	43	2021-06-30	Male	Right	Right	Correct	1
Unpolluted	2×	44	2021-06-30	Male	Right	Left	Wrong	0
Unpolluted	2×	45	2021-06-30	Male	Left	Left	Correct	1
Unpolluted	2×	46	2021-06-30	Male	Left	Left	Correct	1
Unpolluted	2×	47	2021-06-30	Male	Right	Right	Correct	1
Unpolluted	2×	48	2021-06-30	Male	Right	Right	Correct	1
Unpolluted	2×	49	2021-06-30	Male	Left	Right	Wrong	0
Unpolluted	2×	50	2021-06-30	Male	Left	Left	Correct	1
Unpolluted	2×	51	2021-06-30	Male	Right	Right	Correct	1
Unpolluted	2×	52	2021-06-30	Male	Right	Right	Correct	1
Unpolluted	2×	53	2021-06-30	Male	Left	Left	Correct	1
Unpolluted	2×	54	2021-06-30	Male	Left	Right	Wrong	0
Unpolluted	2×	55	2021-06-30	Male	Right	Right	Correct	1
Unpolluted	2×	56	2021-06-30	Male	Right	Right	Correct	1
Unpolluted	2×	57	2021-06-30	Male	Left	Left	Correct	1
Unpolluted	2×	58	2021-06-30	Male	Left	Right	Wrong	0
Unpolluted	2×	59	2021-06-30	Male	Right	Right	Correct	1
Unpolluted	2×	60	2021-06-30	Male	Right	Left	Wrong	0
Polluted	2×	1	2021-06-28	Male	Left	Left	Correct	1												37	0.616667
Polluted	2×	2	2021-06-28	Male	Left	Left	Correct	1
Polluted	2×	3	2021-06-28	Male	Right	Left	Wrong	0
Polluted	2×	4	2021-06-28	Male	Right	Right	Correct	1
Polluted	2×	5	2021-06-28	Male	Left	Right	Wrong	0
Polluted	2×	6	2021-06-28	Male	Left	Right	Wrong	0
Polluted	2×	7	2021-06-28	Male	Right	Right	Correct	1
Polluted	2×	8	2021-06-28	Male	Right	Right	Correct	1
Polluted	2×	9	2021-06-28	Male	Left	Left	Correct	1
Polluted	2×	10	2021-06-28	Male	Left	Left	Correct	1
Polluted	2×	11	2021-06-28	Male	Right	Right	Correct	1
Polluted	2×	12	2021-06-28	Male	Right	Left	Wrong	0
Polluted	2×	13	2021-06-28	Male	Left	Right	Wrong	0
Polluted	2×	14	2021-06-28	Male	Left	Right	Wrong	0
Polluted	2×	15	2021-06-28	Male	Right	Left	Wrong	0
Polluted	2×	16	2021-06-28	Male	Right	Right	Correct	1
Polluted	2×	17	2021-06-28	Male	Left	Left	Correct	1
Polluted	2×	18	2021-06-28	Male	Left	Left	Correct	1
Polluted	2×	19	2021-06-28	Male	Right	Left	Wrong	0
Polluted	2×	20	2021-06-29	Male	Right	Right	Correct	1
Polluted	2×	21	2021-06-29	Male	Left	Left	Correct	1
Polluted	2×	22	2021-06-29	Male	Left	Left	Correct	1
Polluted	2×	23	2021-06-29	Male	Right	Left	Wrong	0
Polluted	2×	24	2021-06-29	Male	Right	Right	Correct	1
Polluted	2×	25	2021-06-29	Male	Left	Left	Correct	1
Polluted	2×	26	2021-06-29	Male	Left	Right	Wrong	0
Polluted	2×	27	2021-06-29	Male	Right	Left	Wrong	0
Polluted	2×	28	2021-06-29	Male	Right	Left	Wrong	0
Polluted	2×	29	2021-06-29	Male	Left	Right	Wrong	0
Polluted	2×	30	2021-06-29	Male	Left	Left	Correct	1
Polluted	2×	31	2021-06-29	Male	Right	Right	Correct	1
Polluted	2×	32	2021-06-29	Male	Right	Left	Wrong	0
Polluted	2×	33	2021-06-29	Male	Left	Left	Correct	1
Polluted	2×	34	2021-06-29	Male	Left	Right	Wrong	0
Polluted	2×	35	2021-06-29	Male	Right	Right	Correct	1
Polluted	2×	36	2021-06-29	Male	Right	Right	Correct	1
Polluted	2×	37	2021-06-29	Male	Left	Left	Correct	1
Polluted	2×	38	2021-06-29	Male	Left	Left	Correct	1
Polluted	2×	39	2021-06-29	Male	Right	Left	Wrong	0
Polluted	2×	40	2021-06-29	Male	Right	Left	Wrong	0
Polluted	2×	41	2021-06-30	Male	Left	Left	Correct	1
Polluted	2×	42	2021-06-30	Male	Left	Left	Correct	1
Polluted	2×	43	2021-06-30	Male	Right	Left	Wrong	0
Polluted	2×	44	2021-06-30	Male	Right	Right	Correct	1
Polluted	2×	45	2021-06-30	Male	Left	Right	Wrong	0
Polluted	2×	46	2021-06-30	Male	Left	Left	Correct	1
Polluted	2×	47	2021-06-30	Male	Right	Left	Wrong	0
Polluted	2×	48	2021-06-30	Male	Right	Left	Wrong	0
Polluted	2×	49	2021-06-30	Male	Left	Left	Correct	1
Polluted	2×	50	2021-06-30	Male	Left	Left	Correct	1
Polluted	2×	51	2021-06-30	Male	Right	Right	Correct	1
Polluted	2×	52	2021-06-30	Male	Right	Right	Correct	1
Polluted	2×	53	2021-06-30	Male	Left	Left	Correct	1
Polluted	2×	54	2021-06-30	Male	Left	Right	Wrong	0
Polluted	2×	55	2021-06-30	Male	Right	Left	Wrong	0
Polluted	2×	56	2021-06-30	Male	Right	Right	Correct	1
Polluted	2×	57	2021-06-30	Male	Left	Left	Correct	1
Polluted	2×	58	2021-06-30	Male	Left	Left	Correct	1
Polluted	2×	59	2021-06-30	Male	Right	Right	Correct	1
Polluted	2×	60	2021-06-30	Male	Right	Right	Correct	1
Unpolluted	10×	1	2021-06-28	Male	Left	Left	Correct	1	277	199	1324	0	1324	199	277	0	0.826983	Correct	1	42	0.7
Unpolluted	10×	2	2021-06-28	Male	Left	Left	Correct	1	496	733	193	378	193	733	496	378	0.280116	Wrong	0
Unpolluted	10×	3	2021-06-28	Male	Right	Right	Correct	1	285	996	183	336	285	996	183	336	0.608974	Correct	1
Unpolluted	10×	4	2021-06-28	Male	Right	Right	Correct	1	178	912	217	493	178	912	217	493	0.450633	Wrong	0
Unpolluted	10×	5	2021-06-28	Male	Left	Left	Correct	1	484	432	598	286	598	432	484	286	0.55268	Correct	1
Unpolluted	10×	6	2021-06-28	Male	Left	Right	Wrong	0	409	571	595	225	595	571	409	225	0.592629	Correct	1
Unpolluted	10×	7	2021-06-28	Male	Right	Right	Correct	1	29	1222	549	0	29	1222	549	0	0.050173	Wrong	0
Unpolluted	10×	8	2021-06-28	Male	Right	Right	Correct	1	665	749	275	111	665	749	275	111	0.707447	Correct	1
Unpolluted	10×	9	2021-06-28	Male	Left	Left	Correct	1	0	285	1424	91	1424	285	0	91	1	Correct	1
Unpolluted	10×	10	2021-06-28	Male	Left	Right	Wrong	0	300	803	697	0	697	803	300	0	0.699097	Correct	1
Unpolluted	10×	11	2021-06-28	Male	Right	Left	Wrong	0	353	822	590	35	353	822	590	35	0.374337	Wrong	0
Unpolluted	10×	12	2021-06-28	Male	Right	Left	Wrong	0	471	902	225	202	471	902	225	202	0.676724	Correct	1
Unpolluted	10×	13	2021-06-28	Male	Left	Left	Correct	1	427	561	437	375	437	561	427	375	0.505787	Correct	1
Unpolluted	10×	14	2021-06-28	Male	Left	Left	Correct	1	507	420	746	127	746	420	507	127	0.595371	Correct	1
Unpolluted	10×	15	2021-06-28	Male	Right	Left	Wrong	0	351	664	581	204	351	664	581	204	0.376609	Wrong	0
Unpolluted	10×	16	2021-06-28	Male	Right	Right	Correct	1	644	586	549	21	644	586	549	21	0.539816	Correct	1
Unpolluted	10×	17	2021-06-28	Male	Left	Left	Correct	1	522	197	143	938	143	197	522	938	0.215038	Wrong	0
Unpolluted	10×	18	2021-06-28	Male	Left	Left	Correct	1	81	1009	204	506	204	1009	81	506	0.715789	Correct	1
Unpolluted	10×	19	2021-06-28	Male	Right	Right	Correct	1	167	467	610	556	167	467	610	556	0.214929	Wrong	0
Unpolluted	10×	20	2021-06-28	Male	Right	Left	Wrong	0	566	453	630	151	566	453	630	151	0.473244	Wrong	0
Unpolluted	10×	21	2021-06-29	Male	Left	Right	Wrong	0	300	482	1018	0	1018	482	300	0	0.772382	Correct	1
Unpolluted	10×	22	2021-06-29	Male	Left	Left	Correct	1	303	237	161	1099	161	237	303	1099	0.346983	Wrong	0
Unpolluted	10×	23	2021-06-29	Male	Right	Right	Correct	1	552	691	199	358	552	691	199	358	0.73502	Correct	1
Unpolluted	10×	24	2021-06-29	Male	Right	Right	Correct	1	1793	0	0	7	1793	0	0	7	1	Correct	1
Unpolluted	10×	25	2021-06-29	Male	Left	Right	Wrong	0	495	939	0	366	0	939	495	366	0	Wrong	0
Unpolluted	10×	26	2021-06-29	Male	Left	Left	Correct	1	286	882	306	326	306	882	286	326	0.516892	Correct	1
Unpolluted	10×	27	2021-06-29	Male	Right	Right	Correct	1	555	837	407	1	555	837	407	1	0.576923	Correct	1
Unpolluted	10×	28	2021-06-29	Male	Right	Left	Wrong	0	235	1227	259	79	235	1227	259	79	0.475709	Wrong	0
Unpolluted	10×	29	2021-06-29	Male	Left	Left	Correct	1	390	626	172	612	172	626	390	612	0.30605	Wrong	0
Unpolluted	10×	30	2021-06-29	Male	Left	Left	Correct	1	539	106	1155	0	1155	106	539	0	0.681818	Correct	1
Unpolluted	10×	31	2021-06-29	Male	Right	Right	Correct	1	479	846	252	223	479	846	252	223	0.655267	Correct	1
Unpolluted	10×	32	2021-06-29	Male	Right	Right	Correct	1	553	515	343	389	553	515	343	389	0.617188	Correct	1
Unpolluted	10×	33	2021-06-29	Male	Left	Right	Wrong	0	504	812	101	383	101	812	504	383	0.166942	Wrong	0
Unpolluted	10×	34	2021-06-29	Male	Left	Left	Correct	1	217	851	327	405	327	851	217	405	0.601103	Correct	1
Unpolluted	10×	35	2021-06-29	Male	Right	Left	Wrong	0	515	639	532	114	515	639	532	114	0.491882	Wrong	0
Unpolluted	10×	36	2021-06-29	Male	Right	Left	Wrong	0	126	414	174	1086	126	414	174	1086	0.42	Wrong	0
Unpolluted	10×	37	2021-06-29	Male	Left	Left	Correct	1	481	704	608	7	608	704	481	7	0.55831	Correct	1
Unpolluted	10×	38	2021-06-29	Male	Left	Left	Correct	1	40	768	678	314	678	768	40	314	0.94429	Correct	1
Unpolluted	10×	39	2021-06-29	Male	Right	Right	Correct	1	278	578	446	498	278	578	446	498	0.383978	Wrong	0
Unpolluted	10×	40	2021-06-29	Male	Right	Right	Correct	1	1800	0	0	0	1800	0	0	0	1	Correct	1
Unpolluted	10×	41	2021-06-29	Male	Left	Left	Correct	1	561	597	304	338	304	597	561	338	0.351445	Wrong	0
Unpolluted	10×	42	2021-06-30	Male	Left	Right	Wrong	0	108	926	639	127	639	926	108	127	0.855422	Correct	1
Unpolluted	10×	43	2021-06-30	Male	Right	Left	Wrong	0	88	707	638	367	88	707	638	367	0.121212	Wrong	0
Unpolluted	10×	44	2021-06-30	Male	Right	Right	Correct	1	322	846	0	632	322	846	0	632	1	Correct	1
Unpolluted	10×	45	2021-06-30	Male	Left	Right	Wrong	0	168	1010	622	0	622	1010	168	0	0.787342	Correct	1
Unpolluted	10×	46	2021-06-30	Male	Left	Right	Wrong	0	709	598	367	126	367	598	709	126	0.341078	Wrong	0
Unpolluted	10×	47	2021-06-30	Male	Right	Right	Correct	1	101	1205	0	494	101	1205	0	494	1	Correct	1
Unpolluted	10×	48	2021-06-30	Male	Right	Right	Correct	1	1280	406	114	0	1280	406	114	0	0.918221	Correct	1
Unpolluted	10×	49	2021-06-30	Male	Left	Right	Wrong	0	132	584	83	1001	83	584	132	1001	0.386047	Wrong	0
Unpolluted	10×	50	2021-06-30	Male	Left	Left	Correct	1	378	730	329	363	329	730	378	363	0.465347	Wrong	0
Unpolluted	10×	51	2021-06-30	Male	Right	Right	Correct	1	1787	13	0	0	1787	13	0	0	1	Correct	1
Unpolluted	10×	52	2021-06-30	Male	Right	Right	Correct	1	286	1363	151	0	286	1363	151	0	0.654462	Correct	1
Unpolluted	10×	53	2021-06-30	Male	Left	Left	Correct	1	611	735	454	0	454	735	611	0	0.426291	Wrong	0
Unpolluted	10×	54	2021-06-30	Male	Left	Left	Correct	1	459	606	735	0	735	606	459	0	0.615578	Correct	1
Unpolluted	10×	55	2021-06-30	Male	Right	Left	Wrong	0	402	778	330	290	402	778	330	290	0.54918	Correct	1
Unpolluted	10×	56	2021-06-30	Male	Right	Right	Correct	1	422	762	0	616	422	762	0	616	1	Correct	1
Unpolluted	10×	57	2021-06-30	Male	Left	Left	Correct	1	185	931	474	210	474	931	185	210	0.719272	Correct	1
Unpolluted	10×	58	2021-06-30	Male	Left	Left	Correct	1	0	522	311	967	311	522	0	967	1	Correct	1
Unpolluted	10×	59	2021-06-30	Male	Right	Right	Correct	1	277	541	400	582	277	541	400	582	0.409158	Wrong	0
Unpolluted	10×	60	2021-06-30	Male	Right	Right	Correct	1	356	721	723	0	356	721	723	0	0.329935	Wrong	0
Polluted	10×	1	2021-06-28	Male	Left	Left	Correct	1	346	628	643	183	643	628	346	183	0.650152	Correct	1	30	0.5
Polluted	10×	2	2021-06-28	Male	Left	Left	Correct	1	363	618	748	71	748	618	363	71	0.673267	Correct	1
Polluted	10×	3	2021-06-28	Male	Right	Left	Wrong	0	421	758	621	0	421	758	621	0	0.404031	Wrong	0
Polluted	10×	4	2021-06-28	Male	Right	Right	Correct	1	707	885	208	0	707	885	208	0	0.772678	Correct	1
Polluted	10×	5	2021-06-28	Male	Left	Right	Wrong	0	433	342	126	899	126	342	433	899	0.225403	Wrong	0
Polluted	10×	6	2021-06-28	Male	Left	Right	Wrong	0	367	439	994	0	994	439	367	0	0.730345	Correct	1
Polluted	10×	7	2021-06-28	Male	Right	Left	Wrong	0	365	773	411	251	365	773	411	251	0.470361	Wrong	0
Polluted	10×	8	2021-06-28	Male	Right	Right	Correct	1	546	633	55	566	546	633	55	566	0.908486	Correct	1
Polluted	10×	9	2021-06-28	Male	Left	Right	Wrong	0	1800	0	0	0	0	0	1800	0	0	Wrong	0
Polluted	10×	10	2021-06-28	Male	Left	Left	Correct	1	459	828	391	122	391	828	459	122	0.46	Wrong	0
Polluted	10×	11	2021-06-28	Male	Right	Right	Correct	1	677	566	407	150	677	566	407	150	0.624539	Correct	1
Polluted	10×	12	2021-06-28	Male	Right	Left	Wrong	0	264	1003	303	230	264	1003	303	230	0.465608	Wrong	0
Polluted	10×	13	2021-06-28	Male	Left	Right	Wrong	0	498	681	345	276	345	681	498	276	0.409253	Wrong	0
Polluted	10×	14	2021-06-28	Male	Left	Left	Correct	1	278	715	428	379	428	715	278	379	0.606232	Correct	1
Polluted	10×	15	2021-06-28	Male	Right	Right	Correct	1	572	706	500	22	572	706	500	22	0.533582	Correct	1
Polluted	10×	16	2021-06-28	Male	Right	Left	Wrong	0	345	937	296	222	345	937	296	222	0.538222	Correct	1
Polluted	10×	17	2021-06-28	Male	Left	Left	Correct	1	153	1312	309	26	309	1312	153	26	0.668831	Correct	1
Polluted	10×	18	2021-06-28	Male	Left	Left	Correct	1	504	510	786	0	786	510	504	0	0.609302	Correct	1
Polluted	10×	19	2021-06-29	Male	Right	Left	Wrong	0	319	630	631	220	319	630	631	220	0.335789	Wrong	0
Polluted	10×	20	2021-06-29	Male	Right	Left	Wrong	0	209	557	843	191	209	557	843	191	0.198669	Wrong	0
Polluted	10×	21	2021-06-29	Male	Left	Left	Correct	1	0	431	1066	303	1066	431	0	303	1	Correct	1
Polluted	10×	22	2021-06-29	Male	Left	Right	Wrong	0	545	502	299	454	299	502	545	454	0.354265	Wrong	0
Polluted	10×	23	2021-06-29	Male	Right	Right	Correct	1	94	1662	44	0	94	1662	44	0	0.681159	Correct	1
Polluted	10×	24	2021-06-29	Male	Right	Right	Correct	1	520	1109	171	0	520	1109	171	0	0.752533	Correct	1
Polluted	10×	25	2021-06-29	Male	Left	Right	Wrong	0	467	706	594	33	594	706	467	33	0.559849	Correct	1
Polluted	10×	26	2021-06-29	Male	Left	Right	Wrong	0	815	985	0	0	0	985	815	0	0	Wrong	0
Polluted	10×	27	2021-06-29	Male	Right	Left	Wrong	0	273	853	505	169	273	853	505	169	0.3509	Wrong	0
Polluted	10×	28	2021-06-29	Male	Right	Left	Wrong	0	773	638	388	1	773	638	388	1	0.665805	Correct	1
Polluted	10×	29	2021-06-29	Male	Left	Left	Correct	1	271	728	801	0	801	728	271	0	0.747201	Correct	1
Polluted	10×	30	2021-06-29	Male	Left	Left	Correct	1	914	547	260	79	260	547	914	79	0.221465	Wrong	0
Polluted	10×	31	2021-06-29	Male	Right	Right	Correct	1	398	488	197	717	398	488	197	717	0.668908	Correct	1
Polluted	10×	32	2021-06-29	Male	Right	Left	Wrong	0	53	898	442	407	53	898	442	407	0.107071	Wrong	0
Polluted	10×	33	2021-06-29	Male	Left	Right	Wrong	0	191	871	245	493	245	871	191	493	0.561927	Correct	1
Polluted	10×	34	2021-06-29	Male	Left	Left	Correct	1	1130	178	184	308	184	178	1130	308	0.14003	Wrong	0
Polluted	10×	35	2021-06-29	Male	Right	Left	Wrong	0	839	521	144	296	839	521	144	296	0.85351	Correct	1
Polluted	10×	36	2021-06-29	Male	Right	Right	Correct	1	478	814	508	0	478	814	508	0	0.484787	Wrong	0
Polluted	10×	37	2021-06-29	Male	Left	Left	Correct	1	211	276	1255	58	1255	276	211	58	0.856071	Correct	1
Polluted	10×	38	2021-06-29	Male	Left	Right	Wrong	0	525	247	761	267	761	247	525	267	0.591757	Correct	1
Polluted	10×	39	2021-06-29	Male	Right	Right	Correct	1	187	865	254	494	187	865	254	494	0.424036	Wrong	0
Polluted	10×	40	2021-06-29	Male	Right	Left	Wrong	0	99	1597	78	26	99	1597	78	26	0.559322	Correct	1
Polluted	10×	41	2021-06-29	Male	Left	Right	Wrong	0	198	469	427	706	427	469	198	706	0.6832	Correct	1
Polluted	10×	42	2021-06-30	Male	Left	Right	Wrong	0	140	826	210	624	210	826	140	624	0.6	Correct	1
Polluted	10×	43	2021-06-30	Male	Right	Right	Correct	1	525	538	169	568	525	538	169	568	0.756484	Correct	1
Polluted	10×	44	2021-06-30	Male	Right	Right	Correct	1	897	468	435	0	897	468	435	0	0.673423	Correct	1
Polluted	10×	45	2021-06-30	Male	Left	Left	Correct	1	167	124	1509	0	1509	124	167	0	0.900358	Correct	1
Polluted	10×	46	2021-06-30	Male	Left	Right	Wrong	0	1123	485	187	5	187	485	1123	5	0.142748	Wrong	0
Polluted	10×	47	2021-06-30	Male	Right	Left	Wrong	0	269	503	258	770	269	503	258	770	0.510436	Correct	1
Polluted	10×	48	2021-06-30	Male	Right	Left	Wrong	0	180	1063	555	2	180	1063	555	2	0.244898	Wrong	0
Polluted	10×	49	2021-06-30	Male	Left	Right	Wrong	0	331	550	919	0	919	550	331	0	0.7352	Correct	1
Polluted	10×	50	2021-06-30	Male	Left	Left	Correct	1	97	590	275	838	275	590	97	838	0.739247	Correct	1
Polluted	10×	51	2021-06-30	Male	Right	Right	Correct	1	67	574	270	889	67	574	270	889	0.198813	Wrong	0
Polluted	10×	52	2021-06-30	Male	Right	Right	Correct	1	322	647	342	489	322	647	342	489	0.48494	Wrong	0
Polluted	10×	53	2021-06-30	Male	Left	Left	Correct	1	337	573	263	627	263	573	337	627	0.438333	Wrong	0
Polluted	10×	54	2021-06-30	Male	Left	Left	Correct	1	233	830	299	438	299	830	233	438	0.56203	Correct	1
Polluted	10×	55	2021-06-30	Male	Right	Left	Wrong	0	561	332	760	147	561	332	760	147	0.424678	Wrong	0
Polluted	10×	56	2021-06-30	Male	Right	Left	Wrong	0	187	702	174	737	187	702	174	737	0.518006	Correct	1
Polluted	10×	57	2021-06-30	Male	Left	Left	Correct	1	192	1078	118	412	118	1078	192	412	0.380645	Wrong	0
Polluted	10×	58	2021-06-30	Male	Left	Left	Correct	1	539	658	603	0	603	658	539	0	0.528021	Correct	1
Polluted	10×	59	2021-06-30	Male	Right	Left	Wrong	0	215	786	799	0	215	786	799	0	0.212032	Wrong	0
Polluted	10×	60	2021-06-30	Male	Right	Left	Wrong	0	211	866	646	77	211	866	646	77	0.246208	Wrong	0
Unpolluted	40×	1	2021-06-28	Male	Left	Left	Correct	1					0	0	0	0	#DIV/0!	#DIV/0!	#DIV/0!	39	0.65
Unpolluted	40×	2	2021-06-28	Male	Left	Left	Correct	1					0	0	0	0	#DIV/0!	#DIV/0!	#DIV/0!
Unpolluted	40×	3	2021-06-28	Male	Right	Right	Correct	1					0	0	0	0	#DIV/0!	#DIV/0!	#DIV/0!
Unpolluted	40×	4	2021-06-28	Male	Right	Right	Correct	1					0	0	0	0	#DIV/0!	#DIV/0!	#DIV/0!
Unpolluted	40×	5	2021-06-28	Male	Left	Right	Wrong	0					0	0	0	0	#DIV/0!	#DIV/0!	#DIV/0!
Unpolluted	40×	6	2021-06-28	Male	Left	Left	Correct	1					0	0	0	0	#DIV/0!	#DIV/0!	#DIV/0!
Unpolluted	40×	7	2021-06-28	Male	Right	Left	Wrong	0					0	0	0	0	#DIV/0!	#DIV/0!	#DIV/0!
Unpolluted	40×	8	2021-06-28	Male	Right	Left	Wrong	0					0	0	0	0	#DIV/0!	#DIV/0!	#DIV/0!
Unpolluted	40×	9	2021-06-28	Male	Left	Right	Wrong	0					0	0	0	0	#DIV/0!	#DIV/0!	#DIV/0!
Unpolluted	40×	10	2021-06-28	Male	Left	Right	Wrong	0					0	0	0	0	#DIV/0!	#DIV/0!	#DIV/0!
Unpolluted	40×	11	2021-06-28	Male	Right	Right	Correct	1					0	0	0	0	#DIV/0!	#DIV/0!	#DIV/0!
Unpolluted	40×	12	2021-06-28	Male	Right	Right	Correct	1					0	0	0	0	#DIV/0!	#DIV/0!	#DIV/0!
Unpolluted	40×	13	2021-06-28	Male	Left	Left	Correct	1					0	0	0	0	#DIV/0!	#DIV/0!	#DIV/0!
Unpolluted	40×	14	2021-06-28	Male	Left	Right	Wrong	0					0	0	0	0	#DIV/0!	#DIV/0!	#DIV/0!
Unpolluted	40×	15	2021-06-28	Male	Right	Left	Wrong	0					0	0	0	0	#DIV/0!	#DIV/0!	#DIV/0!
Unpolluted	40×	16	2021-06-28	Male	Right	Right	Correct	1					0	0	0	0	#DIV/0!	#DIV/0!	#DIV/0!
Unpolluted	40×	17	2021-06-28	Male	Left	Left	Correct	1					0	0	0	0	#DIV/0!	#DIV/0!	#DIV/0!
Unpolluted	40×	18	2021-06-28	Male	Left	Left	Correct	1					0	0	0	0	#DIV/0!	#DIV/0!	#DIV/0!
Unpolluted	40×	19	2021-06-28	Male	Right	Right	Correct	1					0	0	0	0	#DIV/0!	#DIV/0!	#DIV/0!
Unpolluted	40×	20	2021-06-28	Male	Right	Left	Wrong	0					0	0	0	0	#DIV/0!	#DIV/0!	#DIV/0!
Unpolluted	40×	21	2021-06-29	Male	Left	Left	Correct	1					0	0	0	0	#DIV/0!	#DIV/0!	#DIV/0!
Unpolluted	40×	22	2021-06-29	Male	Left	Right	Wrong	0					0	0	0	0	#DIV/0!	#DIV/0!	#DIV/0!
Unpolluted	40×	23	2021-06-29	Male	Right	Right	Correct	1					0	0	0	0	#DIV/0!	#DIV/0!	#DIV/0!
Unpolluted	40×	24	2021-06-29	Male	Right	Right	Correct	1					0	0	0	0	#DIV/0!	#DIV/0!	#DIV/0!
Unpolluted	40×	25	2021-06-29	Male	Left	Right	Wrong	0					0	0	0	0	#DIV/0!	#DIV/0!	#DIV/0!
Unpolluted	40×	26	2021-06-29	Male	Left	Left	Correct	1					0	0	0	0	#DIV/0!	#DIV/0!	#DIV/0!
Unpolluted	40×	27	2021-06-29	Male	Right	Left	Wrong	0					0	0	0	0	#DIV/0!	#DIV/0!	#DIV/0!
Unpolluted	40×	28	2021-06-29	Male	Right	Right	Correct	1					0	0	0	0	#DIV/0!	#DIV/0!	#DIV/0!
Unpolluted	40×	29	2021-06-29	Male	Left	Left	Correct	1					0	0	0	0	#DIV/0!	#DIV/0!	#DIV/0!
Unpolluted	40×	30	2021-06-29	Male	Left	Left	Correct	1					0	0	0	0	#DIV/0!	#DIV/0!	#DIV/0!
Unpolluted	40×	31	2021-06-29	Male	Right	Left	Wrong	0					0	0	0	0	#DIV/0!	#DIV/0!	#DIV/0!
Unpolluted	40×	32	2021-06-29	Male	Right	Right	Correct	1					0	0	0	0	#DIV/0!	#DIV/0!	#DIV/0!
Unpolluted	40×	33	2021-06-29	Male	Left	Left	Correct	1					0	0	0	0	#DIV/0!	#DIV/0!	#DIV/0!
Unpolluted	40×	34	2021-06-29	Male	Left	Right	Wrong	0					0	0	0	0	#DIV/0!	#DIV/0!	#DIV/0!
Unpolluted	40×	35	2021-06-29	Male	Right	Right	Correct	1					0	0	0	0	#DIV/0!	#DIV/0!	#DIV/0!
Unpolluted	40×	36	2021-06-29	Male	Right	Right	Correct	1					0	0	0	0	#DIV/0!	#DIV/0!	#DIV/0!
Unpolluted	40×	37	2021-06-29	Male	Left	Right	Wrong	0					0	0	0	0	#DIV/0!	#DIV/0!	#DIV/0!
Unpolluted	40×	38	2021-06-29	Male	Left	Left	Correct	1					0	0	0	0	#DIV/0!	#DIV/0!	#DIV/0!
Unpolluted	40×	39	2021-06-29	Male	Right	Right	Correct	1					0	0	0	0	#DIV/0!	#DIV/0!	#DIV/0!
Unpolluted	40×	40	2021-06-29	Male	Right	Right	Correct	1					0	0	0	0	#DIV/0!	#DIV/0!	#DIV/0!
Unpolluted	40×	41	2021-06-30	Male	Left	Right	Wrong	0					0	0	0	0	#DIV/0!	#DIV/0!	#DIV/0!
Unpolluted	40×	42	2021-06-30	Male	Left	Left	Correct	1					0	0	0	0	#DIV/0!	#DIV/0!	#DIV/0!
Unpolluted	40×	43	2021-06-30	Male	Right	Right	Correct	1					0	0	0	0	#DIV/0!	#DIV/0!	#DIV/0!
Unpolluted	40×	44	2021-06-30	Male	Right	Left	Wrong	0					0	0	0	0	#DIV/0!	#DIV/0!	#DIV/0!
Unpolluted	40×	45	2021-06-30	Male	Left	Right	Wrong	0					0	0	0	0	#DIV/0!	#DIV/0!	#DIV/0!
Unpolluted	40×	46	2021-06-30	Male	Left	Left	Correct	1					0	0	0	0	#DIV/0!	#DIV/0!	#DIV/0!
Unpolluted	40×	47	2021-06-30	Male	Right	Right	Correct	1					0	0	0	0	#DIV/0!	#DIV/0!	#DIV/0!
Unpolluted	40×	48	2021-06-30	Male	Right	Right	Correct	1					0	0	0	0	#DIV/0!	#DIV/0!	#DIV/0!
Unpolluted	40×	49	2021-06-30	Male	Left	Left	Correct	1					0	0	0	0	#DIV/0!	#DIV/0!	#DIV/0!
Unpolluted	40×	50	2021-06-30	Male	Left	Left	Correct	1					0	0	0	0	#DIV/0!	#DIV/0!	#DIV/0!
Unpolluted	40×	51	2021-06-30	Male	Right	Right	Correct	1					0	0	0	0	#DIV/0!	#DIV/0!	#DIV/0!
Unpolluted	40×	52	2021-06-30	Male	Right	Left	Wrong	0					0	0	0	0	#DIV/0!	#DIV/0!	#DIV/0!
Unpolluted	40×	53	2021-06-30	Male	Left	Left	Correct	1					0	0	0	0	#DIV/0!	#DIV/0!	#DIV/0!
Unpolluted	40×	54	2021-06-30	Male	Left	Right	Wrong	0					0	0	0	0	#DIV/0!	#DIV/0!	#DIV/0!
Unpolluted	40×	55	2021-06-30	Male	Right	Right	Correct	1					0	0	0	0	#DIV/0!	#DIV/0!	#DIV/0!
Unpolluted	40×	56	2021-06-30	Male	Right	Right	Correct	1					0	0	0	0	#DIV/0!	#DIV/0!	#DIV/0!
Unpolluted	40×	57	2021-06-30	Male	Left	Left	Correct	1					0	0	0	0	#DIV/0!	#DIV/0!	#DIV/0!
Unpolluted	40×	58	2021-06-30	Male	Left	Left	Correct	1					0	0	0	0	#DIV/0!	#DIV/0!	#DIV/0!
Unpolluted	40×	59	2021-06-30	Male	Right	Left	Wrong	0					0	0	0	0	#DIV/0!	#DIV/0!	#DIV/0!
Unpolluted	40×	60	2021-06-30	Male	Right	Left	Wrong	0					0	0	0	0	#DIV/0!	#DIV/0!	#DIV/0!
Polluted	40×	1	2021-06-28	Male	Left	Left	Correct	1					0	0	0	0	#DIV/0!	#DIV/0!	#DIV/0!	29	0.483333
Polluted	40×	2	2021-06-28	Male	Left	Right	Wrong	0					0	0	0	0	#DIV/0!	#DIV/0!	#DIV/0!
Polluted	40×	3	2021-06-28	Male	Right	Right	Correct	1					0	0	0	0	#DIV/0!	#DIV/0!	#DIV/0!
Polluted	40×	4	2021-06-28	Male	Right	Right	Correct	1					0	0	0	0	#DIV/0!	#DIV/0!	#DIV/0!
Polluted	40×	5	2021-06-28	Male	Left	Left	Correct	1					0	0	0	0	#DIV/0!	#DIV/0!	#DIV/0!
Polluted	40×	6	2021-06-28	Male	Left	Right	Wrong	0					0	0	0	0	#DIV/0!	#DIV/0!	#DIV/0!
Polluted	40×	7	2021-06-28	Male	Right	Left	Wrong	0					0	0	0	0	#DIV/0!	#DIV/0!	#DIV/0!
Polluted	40×	8	2021-06-28	Male	Right	Right	Correct	1					0	0	0	0	#DIV/0!	#DIV/0!	#DIV/0!
Polluted	40×	9	2021-06-28	Male	Left	Left	Correct	1					0	0	0	0	#DIV/0!	#DIV/0!	#DIV/0!
Polluted	40×	10	2021-06-28	Male	Left	Right	Wrong	0					0	0	0	0	#DIV/0!	#DIV/0!	#DIV/0!
Polluted	40×	11	2021-06-28	Male	Right	Right	Correct	1					0	0	0	0	#DIV/0!	#DIV/0!	#DIV/0!
Polluted	40×	12	2021-06-28	Male	Right	Left	Wrong	0					0	0	0	0	#DIV/0!	#DIV/0!	#DIV/0!
Polluted	40×	13	2021-06-28	Male	Left	Left	Correct	1					0	0	0	0	#DIV/0!	#DIV/0!	#DIV/0!
Polluted	40×	14	2021-06-28	Male	Left	Right	Wrong	0					0	0	0	0	#DIV/0!	#DIV/0!	#DIV/0!
Polluted	40×	15	2021-06-28	Male	Right	Right	Correct	1					0	0	0	0	#DIV/0!	#DIV/0!	#DIV/0!
Polluted	40×	16	2021-06-28	Male	Right	Left	Wrong	0					0	0	0	0	#DIV/0!	#DIV/0!	#DIV/0!
Polluted	40×	17	2021-06-28	Male	Left	Right	Wrong	0					0	0	0	0	#DIV/0!	#DIV/0!	#DIV/0!
Polluted	40×	18	2021-06-28	Male	Left	Right	Wrong	0					0	0	0	0	#DIV/0!	#DIV/0!	#DIV/0!
Polluted	40×	19	2021-06-28	Male	Right	Left	Wrong	0					0	0	0	0	#DIV/0!	#DIV/0!	#DIV/0!
Polluted	40×	20	2021-06-28	Male	Right	Right	Correct	1					0	0	0	0	#DIV/0!	#DIV/0!	#DIV/0!
Polluted	40×	21	2021-06-29	Male	Left	Right	Wrong	0					0	0	0	0	#DIV/0!	#DIV/0!	#DIV/0!
Polluted	40×	22	2021-06-29	Male	Left	Left	Correct	1					0	0	0	0	#DIV/0!	#DIV/0!	#DIV/0!
Polluted	40×	23	2021-06-29	Male	Right	Right	Correct	1					0	0	0	0	#DIV/0!	#DIV/0!	#DIV/0!
Polluted	40×	24	2021-06-29	Male	Right	Left	Wrong	0					0	0	0	0	#DIV/0!	#DIV/0!	#DIV/0!
Polluted	40×	25	2021-06-29	Male	Left	Left	Correct	1					0	0	0	0	#DIV/0!	#DIV/0!	#DIV/0!
Polluted	40×	26	2021-06-29	Male	Left	Right	Wrong	0					0	0	0	0	#DIV/0!	#DIV/0!	#DIV/0!
Polluted	40×	27	2021-06-29	Male	Right	Left	Wrong	0					0	0	0	0	#DIV/0!	#DIV/0!	#DIV/0!
Polluted	40×	28	2021-06-29	Male	Right	Left	Wrong	0					0	0	0	0	#DIV/0!	#DIV/0!	#DIV/0!
Polluted	40×	29	2021-06-29	Male	Left	Left	Correct	1					0	0	0	0	#DIV/0!	#DIV/0!	#DIV/0!
Polluted	40×	30	2021-06-29	Male	Left	Right	Wrong	0					0	0	0	0	#DIV/0!	#DIV/0!	#DIV/0!
Polluted	40×	31	2021-06-29	Male	Right	Left	Wrong	0					0	0	0	0	#DIV/0!	#DIV/0!	#DIV/0!
Polluted	40×	32	2021-06-29	Male	Right	Right	Correct	1					0	0	0	0	#DIV/0!	#DIV/0!	#DIV/0!
Polluted	40×	33	2021-06-29	Male	Left	Left	Correct	1					0	0	0	0	#DIV/0!	#DIV/0!	#DIV/0!
Polluted	40×	34	2021-06-29	Male	Left	Left	Correct	1					0	0	0	0	#DIV/0!	#DIV/0!	#DIV/0!
Polluted	40×	35	2021-06-29	Male	Right	Left	Wrong	0					0	0	0	0	#DIV/0!	#DIV/0!	#DIV/0!
Polluted	40×	36	2021-06-29	Male	Right	Left	Wrong	0					0	0	0	0	#DIV/0!	#DIV/0!	#DIV/0!
Polluted	40×	37	2021-06-29	Male	Left	Right	Wrong	0					0	0	0	0	#DIV/0!	#DIV/0!	#DIV/0!
Polluted	40×	38	2021-06-29	Male	Left	Right	Wrong	0					0	0	0	0	#DIV/0!	#DIV/0!	#DIV/0!
Polluted	40×	39	2021-06-29	Male	Right	Right	Correct	1					0	0	0	0	#DIV/0!	#DIV/0!	#DIV/0!
Polluted	40×	40	2021-06-29	Male	Right	Left	Wrong	0					0	0	0	0	#DIV/0!	#DIV/0!	#DIV/0!
Polluted	40×	41	2021-06-29	Male	Left	Left	Correct	1					0	0	0	0	#DIV/0!	#DIV/0!	#DIV/0!
Polluted	40×	42	2021-06-30	Male	Left	Right	Wrong	0					0	0	0	0	#DIV/0!	#DIV/0!	#DIV/0!
Polluted	40×	43	2021-06-30	Male	Right	Right	Correct	1					0	0	0	0	#DIV/0!	#DIV/0!	#DIV/0!
Polluted	40×	44	2021-06-30	Male	Right	Left	Wrong	0					0	0	0	0	#DIV/0!	#DIV/0!	#DIV/0!
Polluted	40×	45	2021-06-30	Male	Left	Left	Correct	1					0	0	0	0	#DIV/0!	#DIV/0!	#DIV/0!
Polluted	40×	46	2021-06-30	Male	Left	Right	Wrong	0					0	0	0	0	#DIV/0!	#DIV/0!	#DIV/0!
Polluted	40×	47	2021-06-30	Male	Right	Right	Correct	1					0	0	0	0	#DIV/0!	#DIV/0!	#DIV/0!
Polluted	40×	48	2021-06-30	Male	Right	Right	Correct	1					0	0	0	0	#DIV/0!	#DIV/0!	#DIV/0!
Polluted	40×	49	2021-06-30	Male	Left	Left	Correct	1					0	0	0	0	#DIV/0!	#DIV/0!	#DIV/0!
Polluted	40×	50	2021-06-30	Male	Left	Right	Wrong	0					0	0	0	0	#DIV/0!	#DIV/0!	#DIV/0!
Polluted	40×	51	2021-06-30	Male	Right	Right	Correct	1					0	0	0	0	#DIV/0!	#DIV/0!	#DIV/0!
Polluted	40×	52	2021-06-30	Male	Right	Left	Wrong	0					0	0	0	0	#DIV/0!	#DIV/0!	#DIV/0!
Polluted	40×	53	2021-06-30	Male	Left	Right	Wrong	0					0	0	0	0	#DIV/0!	#DIV/0!	#DIV/0!
Polluted	40×	54	2021-06-30	Male	Left	Left	Correct	1					0	0	0	0	#DIV/0!	#DIV/0!	#DIV/0!
Polluted	40×	55	2021-06-30	Male	Right	Left	Wrong	0					0	0	0	0	#DIV/0!	#DIV/0!	#DIV/0!
Polluted	40×	56	2021-06-30	Male	Right	Right	Correct	1					0	0	0	0	#DIV/0!	#DIV/0!	#DIV/0!
Polluted	40×	57	2021-06-30	Male	Left	Left	Correct	1					0	0	0	0	#DIV/0!	#DIV/0!	#DIV/0!
Polluted	40×	58	2021-06-30	Male	Left	Right	Wrong	0					0	0	0	0	#DIV/0!	#DIV/0!	#DIV/0!
Polluted	40×	59	2021-06-30	Male	Right	Right	Correct	1					0	0	0	0	#DIV/0!	#DIV/0!	#DIV/0!
Polluted	40×	60	2021-06-30	Male	Right	Left	Wrong	0					0	0	0	0	#DIV/0!	#DIV/0!	#DIV/0!
Unpolluted	70×	1	2021-06-28	Male	Left	Right	Wrong	0					0	0	0	0	#DIV/0!	#DIV/0!	#DIV/0!	41	0.683333
Unpolluted	70×	2	2021-06-28	Male	Left	Left	Correct	1					0	0	0	0	#DIV/0!	#DIV/0!	#DIV/0!
Unpolluted	70×	3	2021-06-28	Male	Right	Right	Correct	1					0	0	0	0	#DIV/0!	#DIV/0!	#DIV/0!
Unpolluted	70×	4	2021-06-28	Male	Right	Left	Wrong	0					0	0	0	0	#DIV/0!	#DIV/0!	#DIV/0!
Unpolluted	70×	5	2021-06-28	Male	Left	Left	Correct	1					0	0	0	0	#DIV/0!	#DIV/0!	#DIV/0!
Unpolluted	70×	6	2021-06-28	Male	Left	Right	Wrong	0					0	0	0	0	#DIV/0!	#DIV/0!	#DIV/0!
Unpolluted	70×	7	2021-06-28	Male	Right	Left	Wrong	0					0	0	0	0	#DIV/0!	#DIV/0!	#DIV/0!
Unpolluted	70×	8	2021-06-28	Male	Right	Left	Wrong	0					0	0	0	0	#DIV/0!	#DIV/0!	#DIV/0!
Unpolluted	70×	9	2021-06-28	Male	Left	Left	Correct	1					0	0	0	0	#DIV/0!	#DIV/0!	#DIV/0!
Unpolluted	70×	10	2021-06-28	Male	Left	Right	Wrong	0					0	0	0	0	#DIV/0!	#DIV/0!	#DIV/0!
Unpolluted	70×	11	2021-06-28	Male	Right	Right	Correct	1					0	0	0	0	#DIV/0!	#DIV/0!	#DIV/0!
Unpolluted	70×	12	2021-06-28	Male	Right	Right	Correct	1					0	0	0	0	#DIV/0!	#DIV/0!	#DIV/0!
Unpolluted	70×	13	2021-06-28	Male	Left	Left	Correct	1					0	0	0	0	#DIV/0!	#DIV/0!	#DIV/0!
Unpolluted	70×	14	2021-06-28	Male	Left	Left	Correct	1					0	0	0	0	#DIV/0!	#DIV/0!	#DIV/0!
Unpolluted	70×	15	2021-06-28	Male	Right	Right	Correct	1					0	0	0	0	#DIV/0!	#DIV/0!	#DIV/0!
Unpolluted	70×	16	2021-06-28	Male	Right	Right	Correct	1					0	0	0	0	#DIV/0!	#DIV/0!	#DIV/0!
Unpolluted	70×	17	2021-06-28	Male	Left	Left	Correct	1					0	0	0	0	#DIV/0!	#DIV/0!	#DIV/0!
Unpolluted	70×	18	2021-06-28	Male	Left	Left	Correct	1					0	0	0	0	#DIV/0!	#DIV/0!	#DIV/0!
Unpolluted	70×	19	2021-06-28	Male	Right	Left	Wrong	0					0	0	0	0	#DIV/0!	#DIV/0!	#DIV/0!
Unpolluted	70×	20	2021-06-28	Male	Right	Left	Wrong	0					0	0	0	0	#DIV/0!	#DIV/0!	#DIV/0!
Unpolluted	70×	21	2021-06-28	Male	Left	Left	Correct	1					0	0	0	0	#DIV/0!	#DIV/0!	#DIV/0!
Unpolluted	70×	22	2021-06-29	Male	Left	Left	Correct	1					0	0	0	0	#DIV/0!	#DIV/0!	#DIV/0!
Unpolluted	70×	23	2021-06-29	Male	Right	Right	Correct	1					0	0	0	0	#DIV/0!	#DIV/0!	#DIV/0!
Unpolluted	70×	24	2021-06-29	Male	Right	Left	Wrong	0					0	0	0	0	#DIV/0!	#DIV/0!	#DIV/0!
Unpolluted	70×	25	2021-06-29	Male	Left	Left	Correct	1					0	0	0	0	#DIV/0!	#DIV/0!	#DIV/0!
Unpolluted	70×	26	2021-06-29	Male	Left	Left	Correct	1					0	0	0	0	#DIV/0!	#DIV/0!	#DIV/0!
Unpolluted	70×	27	2021-06-29	Male	Right	Right	Correct	1					0	0	0	0	#DIV/0!	#DIV/0!	#DIV/0!
Unpolluted	70×	28	2021-06-29	Male	Right	Right	Correct	1					0	0	0	0	#DIV/0!	#DIV/0!	#DIV/0!
Unpolluted	70×	29	2021-06-29	Male	Left	Right	Wrong	0					0	0	0	0	#DIV/0!	#DIV/0!	#DIV/0!
Unpolluted	70×	30	2021-06-29	Male	Left	Left	Correct	1					0	0	0	0	#DIV/0!	#DIV/0!	#DIV/0!
Unpolluted	70×	31	2021-06-29	Male	Right	Right	Correct	1					0	0	0	0	#DIV/0!	#DIV/0!	#DIV/0!
Unpolluted	70×	32	2021-06-29	Male	Right	Right	Correct	1					0	0	0	0	#DIV/0!	#DIV/0!	#DIV/0!
Unpolluted	70×	33	2021-06-29	Male	Left	Left	Correct	1					0	0	0	0	#DIV/0!	#DIV/0!	#DIV/0!
Unpolluted	70×	34	2021-06-29	Male	Left	Left	Correct	1					0	0	0	0	#DIV/0!	#DIV/0!	#DIV/0!
Unpolluted	70×	35	2021-06-29	Male	Right	Right	Correct	1					0	0	0	0	#DIV/0!	#DIV/0!	#DIV/0!
Unpolluted	70×	36	2021-06-29	Male	Right	Left	Wrong	0					0	0	0	0	#DIV/0!	#DIV/0!	#DIV/0!
Unpolluted	70×	37	2021-06-29	Male	Left	Right	Wrong	0					0	0	0	0	#DIV/0!	#DIV/0!	#DIV/0!
Unpolluted	70×	38	2021-06-29	Male	Left	Left	Correct	1					0	0	0	0	#DIV/0!	#DIV/0!	#DIV/0!
Unpolluted	70×	39	2021-06-29	Male	Right	Right	Correct	1					0	0	0	0	#DIV/0!	#DIV/0!	#DIV/0!
Unpolluted	70×	40	2021-06-29	Male	Right	Right	Correct	1					0	0	0	0	#DIV/0!	#DIV/0!	#DIV/0!
Unpolluted	70×	41	2021-06-30	Male	Left	Left	Correct	1					0	0	0	0	#DIV/0!	#DIV/0!	#DIV/0!
Unpolluted	70×	42	2021-06-30	Male	Left	Left	Correct	1					0	0	0	0	#DIV/0!	#DIV/0!	#DIV/0!
Unpolluted	70×	43	2021-06-30	Male	Right	Right	Correct	1					0	0	0	0	#DIV/0!	#DIV/0!	#DIV/0!
Unpolluted	70×	44	2021-06-30	Male	Right	Right	Correct	1					0	0	0	0	#DIV/0!	#DIV/0!	#DIV/0!
Unpolluted	70×	45	2021-06-30	Male	Left	Left	Correct	1					0	0	0	0	#DIV/0!	#DIV/0!	#DIV/0!
Unpolluted	70×	46	2021-06-30	Male	Left	Right	Wrong	0					0	0	0	0	#DIV/0!	#DIV/0!	#DIV/0!
Unpolluted	70×	47	2021-06-30	Male	Right	Left	Wrong	0					0	0	0	0	#DIV/0!	#DIV/0!	#DIV/0!
Unpolluted	70×	48	2021-06-30	Male	Right	Right	Correct	1					0	0	0	0	#DIV/0!	#DIV/0!	#DIV/0!
Unpolluted	70×	49	2021-06-30	Male	Left	Left	Correct	1					0	0	0	0	#DIV/0!	#DIV/0!	#DIV/0!
Unpolluted	70×	50	2021-06-30	Male	Left	Right	Wrong	0					0	0	0	0	#DIV/0!	#DIV/0!	#DIV/0!
Unpolluted	70×	51	2021-06-30	Male	Right	Left	Wrong	0					0	0	0	0	#DIV/0!	#DIV/0!	#DIV/0!
Unpolluted	70×	52	2021-06-30	Male	Right	Right	Correct	1					0	0	0	0	#DIV/0!	#DIV/0!	#DIV/0!
Unpolluted	70×	53	2021-06-30	Male	Left	Left	Correct	1					0	0	0	0	#DIV/0!	#DIV/0!	#DIV/0!
Unpolluted	70×	54	2021-06-30	Male	Left	Left	Correct	1					0	0	0	0	#DIV/0!	#DIV/0!	#DIV/0!
Unpolluted	70×	55	2021-06-30	Male	Right	Left	Wrong	0					0	0	0	0	#DIV/0!	#DIV/0!	#DIV/0!
Unpolluted	70×	56	2021-06-30	Male	Right	Right	Correct	1					0	0	0	0	#DIV/0!	#DIV/0!	#DIV/0!
Unpolluted	70×	57	2021-06-30	Male	Left	Left	Correct	1					0	0	0	0	#DIV/0!	#DIV/0!	#DIV/0!
Unpolluted	70×	58	2021-06-30	Male	Left	Right	Wrong	0					0	0	0	0	#DIV/0!	#DIV/0!	#DIV/0!
Unpolluted	70×	59	2021-06-30	Male	Right	Right	Correct	1					0	0	0	0	#DIV/0!	#DIV/0!	#DIV/0!
Unpolluted	70×	60	2021-06-30	Male	Right	Left	Wrong	0					0	0	0	0	#DIV/0!	#DIV/0!	#DIV/0!
Polluted	70×	1	2021-06-28	Male	Left	Right	Wrong	0					0	0	0	0	#DIV/0!	#DIV/0!	#DIV/0!	31	0.516667
Polluted	70×	2	2021-06-28	Male	Left	Left	Correct	1					0	0	0	0	#DIV/0!	#DIV/0!	#DIV/0!
Polluted	70×	3	2021-06-28	Male	Right	Right	Correct	1					0	0	0	0	#DIV/0!	#DIV/0!	#DIV/0!
Polluted	70×	4	2021-06-28	Male	Right	Right	Correct	1					0	0	0	0	#DIV/0!	#DIV/0!	#DIV/0!
Polluted	70×	5	2021-06-28	Male	Left	Right	Wrong	0					0	0	0	0	#DIV/0!	#DIV/0!	#DIV/0!
Polluted	70×	6	2021-06-28	Male	Left	Left	Correct	1					0	0	0	0	#DIV/0!	#DIV/0!	#DIV/0!
Polluted	70×	7	2021-06-28	Male	Right	Left	Wrong	0					0	0	0	0	#DIV/0!	#DIV/0!	#DIV/0!
Polluted	70×	8	2021-06-28	Male	Right	Left	Wrong	0					0	0	0	0	#DIV/0!	#DIV/0!	#DIV/0!
Polluted	70×	9	2021-06-28	Male	Left	Right	Wrong	0					0	0	0	0	#DIV/0!	#DIV/0!	#DIV/0!
Polluted	70×	10	2021-06-28	Male	Left	Left	Correct	1					0	0	0	0	#DIV/0!	#DIV/0!	#DIV/0!
Polluted	70×	11	2021-06-28	Male	Right	Right	Correct	1					0	0	0	0	#DIV/0!	#DIV/0!	#DIV/0!
Polluted	70×	12	2021-06-28	Male	Right	Left	Wrong	0					0	0	0	0	#DIV/0!	#DIV/0!	#DIV/0!
Polluted	70×	13	2021-06-28	Male	Left	Left	Correct	1					0	0	0	0	#DIV/0!	#DIV/0!	#DIV/0!
Polluted	70×	14	2021-06-28	Male	Left	Left	Correct	1					0	0	0	0	#DIV/0!	#DIV/0!	#DIV/0!
Polluted	70×	15	2021-06-28	Male	Right	Right	Correct	1					0	0	0	0	#DIV/0!	#DIV/0!	#DIV/0!
Polluted	70×	16	2021-06-28	Male	Right	Left	Wrong	0					0	0	0	0	#DIV/0!	#DIV/0!	#DIV/0!
Polluted	70×	17	2021-06-28	Male	Left	Right	Wrong	0					0	0	0	0	#DIV/0!	#DIV/0!	#DIV/0!
Polluted	70×	18	2021-06-28	Male	Left	Right	Wrong	0					0	0	0	0	#DIV/0!	#DIV/0!	#DIV/0!
Polluted	70×	19	2021-06-28	Male	Right	Right	Correct	1					0	0	0	0	#DIV/0!	#DIV/0!	#DIV/0!
Polluted	70×	20	2021-06-28	Male	Right	Left	Wrong	0					0	0	0	0	#DIV/0!	#DIV/0!	#DIV/0!
Polluted	70×	21	2021-06-29	Male	Left	Right	Wrong	0					0	0	0	0	#DIV/0!	#DIV/0!	#DIV/0!
Polluted	70×	22	2021-06-29	Male	Left	Right	Wrong	0					0	0	0	0	#DIV/0!	#DIV/0!	#DIV/0!
Polluted	70×	23	2021-06-29	Male	Right	Right	Correct	1					0	0	0	0	#DIV/0!	#DIV/0!	#DIV/0!
Polluted	70×	24	2021-06-29	Male	Right	Left	Wrong	0					0	0	0	0	#DIV/0!	#DIV/0!	#DIV/0!
Polluted	70×	25	2021-06-29	Male	Left	Left	Correct	1					0	0	0	0	#DIV/0!	#DIV/0!	#DIV/0!
Polluted	70×	26	2021-06-29	Male	Left	Right	Wrong	0					0	0	0	0	#DIV/0!	#DIV/0!	#DIV/0!
Polluted	70×	27	2021-06-29	Male	Right	Left	Wrong	0					0	0	0	0	#DIV/0!	#DIV/0!	#DIV/0!
Polluted	70×	28	2021-06-29	Male	Right	Right	Correct	1					0	0	0	0	#DIV/0!	#DIV/0!	#DIV/0!
Polluted	70×	29	2021-06-29	Male	Left	Left	Correct	1					0	0	0	0	#DIV/0!	#DIV/0!	#DIV/0!
Polluted	70×	30	2021-06-29	Male	Left	Right	Wrong	0					0	0	0	0	#DIV/0!	#DIV/0!	#DIV/0!
Polluted	70×	31	2021-06-29	Male	Right	Left	Wrong	0					0	0	0	0	#DIV/0!	#DIV/0!	#DIV/0!
Polluted	70×	32	2021-06-29	Male	Right	Left	Wrong	0					0	0	0	0	#DIV/0!	#DIV/0!	#DIV/0!
Polluted	70×	33	2021-06-29	Male	Left	Left	Correct	1					0	0	0	0	#DIV/0!	#DIV/0!	#DIV/0!
Polluted	70×	34	2021-06-29	Male	Left	Right	Wrong	0					0	0	0	0	#DIV/0!	#DIV/0!	#DIV/0!
Polluted	70×	35	2021-06-29	Male	Right	Left	Wrong	0					0	0	0	0	#DIV/0!	#DIV/0!	#DIV/0!
Polluted	70×	36	2021-06-29	Male	Right	Right	Correct	1					0	0	0	0	#DIV/0!	#DIV/0!	#DIV/0!
Polluted	70×	37	2021-06-29	Male	Left	Left	Correct	1					0	0	0	0	#DIV/0!	#DIV/0!	#DIV/0!
Polluted	70×	38	2021-06-29	Male	Left	Left	Correct	1					0	0	0	0	#DIV/0!	#DIV/0!	#DIV/0!
Polluted	70×	39	2021-06-29	Male	Right	Right	Correct	1					0	0	0	0	#DIV/0!	#DIV/0!	#DIV/0!
Polluted	70×	40	2021-06-29	Male	Right	Right	Correct	1					0	0	0	0	#DIV/0!	#DIV/0!	#DIV/0!
Polluted	70×	41	2021-06-30	Male	Left	Left	Correct	1					0	0	0	0	#DIV/0!	#DIV/0!	#DIV/0!
Polluted	70×	42	2021-06-30	Male	Left	Left	Correct	1					0	0	0	0	#DIV/0!	#DIV/0!	#DIV/0!
Polluted	70×	43	2021-06-30	Male	Right	Left	Wrong	0					0	0	0	0	#DIV/0!	#DIV/0!	#DIV/0!
Polluted	70×	44	2021-06-30	Male	Right	Right	Correct	1					0	0	0	0	#DIV/0!	#DIV/0!	#DIV/0!
Polluted	70×	45	2021-06-30	Male	Left	Right	Wrong	0					0	0	0	0	#DIV/0!	#DIV/0!	#DIV/0!
Polluted	70×	46	2021-06-30	Male	Left	Right	Wrong	0					0	0	0	0	#DIV/0!	#DIV/0!	#DIV/0!
Polluted	70×	47	2021-06-30	Male	Right	Left	Wrong	0					0	0	0	0	#DIV/0!	#DIV/0!	#DIV/0!
Polluted	70×	48	2021-06-30	Male	Right	Right	Correct	1					0	0	0	0	#DIV/0!	#DIV/0!	#DIV/0!
Polluted	70×	49	2021-06-30	Male	Left	Left	Correct	1					0	0	0	0	#DIV/0!	#DIV/0!	#DIV/0!
Polluted	70×	50	2021-06-30	Male	Left	Left	Correct	1					0	0	0	0	#DIV/0!	#DIV/0!	#DIV/0!
Polluted	70×	51	2021-06-30	Male	Right	Left	Wrong	0					0	0	0	0	#DIV/0!	#DIV/0!	#DIV/0!
Polluted	70×	52	2021-06-30	Male	Right	Right	Correct	1					0	0	0	0	#DIV/0!	#DIV/0!	#DIV/0!
Polluted	70×	53	2021-06-30	Male	Left	Left	Correct	1					0	0	0	0	#DIV/0!	#DIV/0!	#DIV/0!
Polluted	70×	54	2021-06-30	Male	Left	Right	Wrong	0					0	0	0	0	#DIV/0!	#DIV/0!	#DIV/0!
Polluted	70×	55	2021-06-30	Male	Right	Left	Wrong	0					0	0	0	0	#DIV/0!	#DIV/0!	#DIV/0!
Polluted	70×	56	2021-06-30	Male	Right	Right	Correct	1					0	0	0	0	#DIV/0!	#DIV/0!	#DIV/0!
Polluted	70×	57	2021-06-30	Male	Left	Right	Wrong	0					0	0	0	0	#DIV/0!	#DIV/0!	#DIV/0!
Polluted	70×	58	2021-06-30	Male	Left	Left	Correct	1					0	0	0	0	#DIV/0!	#DIV/0!	#DIV/0!
Polluted	70×	59	2021-06-30	Male	Right	Right	Correct	1					0	0	0	0	#DIV/0!	#DIV/0!	#DIV/0!
Polluted	70×	60	2021-06-30	Male	Right	Left	Wrong	0					0	0	0	0	#DIV/0!	#DIV/0!	#DIV/0!
Unpolluted	100×	1	2021-06-28	Male	Left	Left	Correct	1	100	484	321	895	321	484	100	895	0.76247	Correct	1	40	0.666667
Unpolluted	100×	2	2021-06-28	Male	Left	Right	Wrong	0	544	640	396	220	396	640	544	220	0.421277	Wrong	0
Unpolluted	100×	3	2021-06-28	Male	Right	Right	Correct	1	420	722	485	173	420	722	485	173	0.464088	Wrong	0
Unpolluted	100×	4	2021-06-28	Male	Right	Right	Correct	1	613	654	339	194	613	654	339	194	0.643908	Correct	1
Unpolluted	100×	5	2021-06-28	Male	Left	Left	Correct	1	266	512	386	636	386	512	266	636	0.592025	Correct	1
Unpolluted	100×	6	2021-06-28	Male	Left	Left	Correct	1	229	894	612	65	612	894	229	65	0.727705	Correct	1
Unpolluted	100×	7	2021-06-28	Male	Right	Left	Wrong	0	684	599	517	0	684	599	517	0	0.569525	Correct	1
Unpolluted	100×	8	2021-06-28	Male	Right	Right	Correct	1	492	556	366	386	492	556	366	386	0.573427	Correct	1
Unpolluted	100×	9	2021-06-28	Male	Left	Left	Correct	1	298	568	934	0	934	568	298	0	0.758117	Correct	1
Unpolluted	100×	10	2021-06-28	Male	Left	Right	Wrong	0	634	880	286	0	286	880	634	0	0.31087	Wrong	0
Unpolluted	100×	11	2021-06-28	Male	Right	Left	Wrong	0	355	864	429	152	355	864	429	152	0.452806	Wrong	0
Unpolluted	100×	12	2021-06-28	Male	Right	Right	Correct	1	225	791	620	164	225	791	620	164	0.266272	Wrong	0
Unpolluted	100×	13	2021-06-28	Male	Left	Left	Correct	1	164	917	514	205	514	917	164	205	0.758112	Correct	1
Unpolluted	100×	14	2021-06-28	Male	Left	Right	Wrong	0	229	800	771	0	771	800	229	0	0.771	Correct	1
Unpolluted	100×	15	2021-06-28	Male	Right	Right	Correct	1	166	1038	211	385	166	1038	211	385	0.440318	Wrong	0
Unpolluted	100×	16	2021-06-28	Male	Right	Right	Correct	1	496	408	896	0	496	408	896	0	0.356322	Wrong	0
Unpolluted	100×	17	2021-06-28	Male	Left	Right	Wrong	0	304	603	235	658	235	603	304	658	0.435993	Wrong	0
Unpolluted	100×	18	2021-06-28	Male	Left	Right	Wrong	0	90	863	847	0	847	863	90	0	0.903949	Correct	1
Unpolluted	100×	19	2021-06-28	Male	Right	Left	Wrong	0	236	594	643	327	236	594	643	327	0.268487	Wrong	0
Unpolluted	100×	20	2021-06-29	Male	Right	Right	Correct	1	326	547	827	100	326	547	827	100	0.282741	Wrong	0
Unpolluted	100×	21	2021-06-29	Male	Left	Left	Correct	1	330	902	568	0	568	902	330	0	0.632517	Correct	1
Unpolluted	100×	22	2021-06-29	Male	Left	Left	Correct	1	1179	406	149	66	149	406	1179	66	0.112199	Wrong	0
Unpolluted	100×	23	2021-06-29	Male	Right	Right	Correct	1	605	556	250	389	250	556	605	389	0.292398	Wrong	0
Unpolluted	100×	24	2021-06-29	Male	Right	Right	Correct	1	442	539	181	638	442	539	181	638	0.70947	Correct	1
Unpolluted	100×	25	2021-06-29	Male	Left	Right	Wrong	0	602	794	194	210	194	794	602	210	0.243719	Wrong	0
Unpolluted	100×	26	2021-06-29	Male	Left	Left	Correct	1	114	654	199	833	199	654	114	833	0.635783	Correct	1
Unpolluted	100×	27	2021-06-29	Male	Right	Right	Correct	1	149	658	350	643	350	658	149	643	0.701403	Correct	1
Unpolluted	100×	28	2021-06-29	Male	Right	Left	Wrong	0	335	338	316	811	335	338	316	811	0.514593	Correct	1
Unpolluted	100×	29	2021-06-29	Male	Left	Left	Correct	1	453	841	440	66	440	841	453	66	0.492721	Wrong	0
Unpolluted	100×	30	2021-06-29	Male	Left	Left	Correct	1	196	960	517	127	517	960	196	127	0.725105	Correct	1
Unpolluted	100×	31	2021-06-29	Male	Right	Left	Wrong	0	486	629	564	121	564	629	486	121	0.537143	Correct	1
Unpolluted	100×	32	2021-06-29	Male	Right	Left	Wrong	0	599	544	469	188	599	544	469	188	0.560861	Correct	1
Unpolluted	100×	33	2021-06-29	Male	Left	Left	Correct	1	237	836	303	424	303	836	237	424	0.561111	Correct	1
Unpolluted	100×	34	2021-06-29	Male	Left	Left	Correct	1	1237	231	240	92	240	231	1237	92	0.162492	Wrong	0
Unpolluted	100×	35	2021-06-29	Male	Right	Right	Correct	1	495	593	498	214	498	593	495	214	0.501511	Correct	1
Unpolluted	100×	36	2021-06-29	Male	Right	Right	Correct	1	315	817	270	398	315	817	270	398	0.538462	Correct	1
Unpolluted	100×	37	2021-06-29	Male	Left	Left	Correct	1	334	623	242	601	242	623	334	601	0.420139	Wrong	0
Unpolluted	100×	38	2021-06-29	Male	Left	Left	Correct	1	236	601	468	495	468	601	236	495	0.664773	Correct	1
Unpolluted	100×	39	2021-06-29	Male	Right	Left	Wrong	0	420	964	311	105	311	964	420	105	0.425445	Wrong	0
Unpolluted	100×	40	2021-06-29	Male	Right	Right	Correct	1	490	159	1151	0	490	159	1151	0	0.298598	Wrong	0
Unpolluted	100×	41	2021-06-30	Male	Left	Left	Correct	1	841	450	509	0	509	450	841	0	0.377037	Wrong	0
Unpolluted	100×	42	2021-06-30	Male	Left	Right	Wrong	0	504	483	407	406	407	483	504	406	0.446762	Wrong	0
Unpolluted	100×	43	2021-06-30	Male	Right	Right	Correct	1	160	956	7	677	7	956	160	677	0.0419162	Wrong	0
Unpolluted	100×	44	2021-06-30	Male	Right	Left	Wrong	0	730	406	277	387	730	406	277	387	0.724926	Correct	1
Unpolluted	100×	45	2021-06-30	Male	Left	Left	Correct	1	135	556	275	834	275	556	135	834	0.670732	Correct	1
Unpolluted	100×	46	2021-06-30	Male	Left	Left	Correct	1	90	216	267	1227	267	216	90	1227	0.747899	Correct	1
Unpolluted	100×	47	2021-06-30	Male	Right	Right	Correct	1	1189	442	68	101	68	442	1189	101	0.0540971	Wrong	0
Unpolluted	100×	48	2021-06-30	Male	Right	Right	Correct	1	524	570	614	92	524	570	614	92	0.460457	Wrong	0
Unpolluted	100×	49	2021-06-30	Male	Left	Right	Wrong	0	337	526	405	532	405	526	337	532	0.545822	Correct	1
Unpolluted	100×	50	2021-06-30	Male	Left	Right	Wrong	0	551	659	474	116	474	659	551	116	0.462439	Wrong	0
Unpolluted	100×	51	2021-06-30	Male	Right	Right	Correct	1	209	1325	187	79	187	1325	209	79	0.472222	Wrong	0
Unpolluted	100×	52	2021-06-30	Male	Right	Left	Wrong	0	19	1136	455	190	19	1136	455	190	0.0400844	Wrong	0
Unpolluted	100×	53	2021-06-30	Male	Left	Left	Correct	1	49	1193	558	0	558	1193	49	0	0.919275	Correct	1
Unpolluted	100×	54	2021-06-30	Male	Left	Left	Correct	1	1157	356	287	0	287	356	1157	0	0.198753	Wrong	0
Unpolluted	100×	55	2021-06-30	Male	Right	Right	Correct	1	530	525	0	745	0	525	530	745	0	Wrong	0
Unpolluted	100×	56	2021-06-30	Male	Right	Left	Wrong	0	446	714	509	131	446	714	509	131	0.467016	Wrong	0
Unpolluted	100×	57	2021-06-30	Male	Left	Left	Correct	1	94	643	189	874	189	643	94	874	0.667845	Correct	1
Unpolluted	100×	58	2021-06-30	Male	Left	Left	Correct	1	275	621	637	267	637	621	275	267	0.698465	Correct	1
Unpolluted	100×	59	2021-06-30	Male	Right	Right	Correct	1	927	245	628	0	628	245	927	0	0.403859	Wrong	0
Unpolluted	100×	60	2021-06-30	Male	Right	Left	Wrong	0	1341	44	415	0	1341	44	415	0	0.763667	Correct	1
Polluted	100×	1	2021-06-28	Male	Left	Left	Correct	1	272	560	455	513	455	560	272	513	0.62586	Correct	1	31	0.516667
Polluted	100×	2	2021-06-28	Male	Left	Left	Correct	1	405	837	157	401	157	837	405	401	0.279359	Wrong	0
Polluted	100×	3	2021-06-28	Male	Right	Left	Wrong	0	246	1027	251	276	246	1027	251	276	0.49497	Wrong	0
Polluted	100×	4	2021-06-28	Male	Right	Right	Correct	1	371	872	314	243	371	872	314	243	0.541606	Correct	1
Polluted	100×	5	2021-06-28	Male	Left	Left	Correct	1	382	766	358	294	358	766	382	294	0.483784	Wrong	0
Polluted	100×	6	2021-06-28	Male	Left	Right	Wrong	0	310	877	420	193	420	877	310	193	0.575342	Correct	1
Polluted	100×	7	2021-06-28	Male	Right	Right	Correct	1	419	721	322	338	419	721	322	338	0.565452	Correct	1
Polluted	100×	8	2021-06-28	Male	Right	Right	Correct	1	468	849	243	240	468	849	243	240	0.658228	Correct	1
Polluted	100×	9	2021-06-28	Male	Left	Left	Correct	1	270	1079	451	0	451	1079	270	0	0.62552	Correct	1
Polluted	100×	10	2021-06-28	Male	Left	Right	Wrong	0	368	772	650	10	650	772	368	10	0.638507	Correct	1
Polluted	100×	11	2021-06-28	Male	Right	Left	Wrong	0	208	531	731	330	208	531	731	330	0.221512	Wrong	0
Polluted	100×	12	2021-06-28	Male	Right	Left	Wrong	0	315	898	332	255	315	898	332	255	0.486862	Wrong	0
Polluted	100×	13	2021-06-28	Male	Left	Left	Correct	1	272	628	788	112	788	628	272	112	0.743396	Correct	1
Polluted	100×	14	2021-06-28	Male	Left	Right	Wrong	0	170	1183	383	64	383	1183	170	64	0.692586	Correct	1
Polluted	100×	15	2021-06-28	Male	Right	Right	Correct	1	153	719	186	742	153	719	186	742	0.451327	Wrong	0
Polluted	100×	16	2021-06-28	Male	Right	Right	Correct	1	384	958	143	315	384	958	143	315	0.728653	Correct	1
Polluted	100×	17	2021-06-28	Male	Left	Right	Wrong	0	358	958	408	76	408	958	358	76	0.532637	Correct	1
Polluted	100×	18	2021-06-28	Male	Left	Right	Wrong	0	451	706	462	181	462	706	451	181	0.506024	Correct	1
Polluted	100×	19	2021-06-28	Male	Right	Left	Wrong	0	252	403	1075	70	252	403	1075	70	0.189902	Wrong	0
Polluted	100×	20	2021-06-28	Male	Right	Left	Wrong	0	519	747	533	1	519	747	533	1	0.493346	Wrong	0
Polluted	100×	21	2021-06-29	Male	Left	Left	Correct	1	266	717	594	223	594	717	266	223	0.690698	Correct	1
Polluted	100×	22	2021-06-29	Male	Left	Right	Wrong	0	553	693	473	81	473	693	553	81	0.461014	Wrong	0
Polluted	100×	23	2021-06-29	Male	Right	Left	Wrong	0	414	454	931	1	414	454	931	1	0.307807	Wrong	0
Polluted	100×	24	2021-06-29	Male	Right	Left	Wrong	0	191	694	462	453	191	694	462	453	0.292496	Wrong	0
Polluted	100×	25	2021-06-29	Male	Left	Right	Wrong	0	485	596	438	281	438	596	485	281	0.47454	Wrong	0
Polluted	100×	26	2021-06-29	Male	Left	Left	Correct	1	471	804	355	170	355	804	471	170	0.429782	Wrong	0
Polluted	100×	27	2021-06-29	Male	Right	Left	Wrong	0	605	321	874	0	605	321	874	0	0.40906	Wrong	0
Polluted	100×	28	2021-06-29	Male	Right	Left	Wrong	0	380	708	460	252	380	708	460	252	0.452381	Wrong	0
Polluted	100×	29	2021-06-29	Male	Left	Left	Correct	1	244	833	481	242	481	833	244	242	0.663448	Correct	1
Polluted	100×	30	2021-06-29	Male	Left	Right	Wrong	0	600	744	420	36	420	744	600	36	0.411765	Wrong	0
Polluted	100×	31	2021-06-29	Male	Right	Right	Correct	1	498	925	371	6	498	925	371	6	0.573072	Correct	1
Polluted	100×	32	2021-06-29	Male	Right	Right	Correct	1	445	662	343	350	445	662	343	350	0.564721	Correct	1
Polluted	100×	33	2021-06-29	Male	Left	Left	Correct	1	0	638	762	400	762	638	0	400	1	Correct	1
Polluted	100×	34	2021-06-29	Male	Left	Left	Correct	1	212	637	625	326	625	637	212	326	0.746714	Correct	1
Polluted	100×	35	2021-06-29	Male	Right	Left	Wrong	0	606	735	458	1	606	735	458	1	0.569549	Correct	1
Polluted	100×	36	2021-06-29	Male	Right	Right	Correct	1	599	861	221	119	599	861	221	119	0.730488	Correct	1
Polluted	100×	37	2021-06-29	Male	Left	Right	Wrong	0	336	719	648	97	648	719	336	97	0.658537	Correct	1
Polluted	100×	38	2021-06-29	Male	Left	Left	Correct	1	385	707	523	185	523	707	385	185	0.575991	Correct	1
Polluted	100×	39	2021-06-29	Male	Right	Right	Correct	1	410	703	359	328	410	703	359	328	0.53316	Correct	1
Polluted	100×	40	2021-06-29	Male	Right	Right	Correct	1	355	833	442	170	355	833	442	170	0.44542	Wrong	0
Polluted	100×	41	2021-06-30	Male	Left	Right	Wrong	0	263	707	0	830	0	707	263	830	0	Wrong	0
Polluted	100×	42	2021-06-30	Male	Left	Left	Correct	1	478	783	381	158	381	783	478	158	0.443539	Wrong	0
Polluted	100×	43	2021-06-30	Male	Right	Right	Correct	1	277	977	308	238	277	977	308	238	0.473504	Wrong	0
Polluted	100×	44	2021-06-30	Male	Right	Left	Wrong	0	349	695	428	328	349	695	428	328	0.449163	Wrong	0
Polluted	100×	45	2021-06-30	Male	Left	Right	Wrong	0	360	1048	178	214	178	1048	360	214	0.330855	Wrong	0
Polluted	100×	46	2021-06-30	Male	Left	Left	Correct	1	341	549	811	99	811	549	341	99	0.703993	Correct	1
Polluted	100×	47	2021-06-30	Male	Right	Right	Correct	1	145	1522	0	133	145	1522	0	133	1	Correct	1
Polluted	100×	48	2021-06-30	Male	Right	Left	Wrong	0	742	777	269	12	742	777	269	12	0.733927	Correct	1
Polluted	100×	49	2021-06-30	Male	Left	Right	Wrong	0	278	923	491	108	491	923	278	108	0.638492	Correct	1
Polluted	100×	50	2021-06-30	Male	Left	Right	Wrong	0	447	951	0	402	0	951	447	402	0	Wrong	0
Polluted	100×	51	2021-06-30	Male	Right	Left	Wrong	0	1669	54	77	0	1669	54	77	0	0.955899	Correct	1
Polluted	100×	52	2021-06-30	Male	Right	Right	Correct	1	960	296	187	357	960	296	187	357	0.836966	Correct	1
Polluted	100×	53	2021-06-30	Male	Left	Left	Correct	1	261	680	444	415	444	680	261	415	0.629787	Correct	1
Polluted	100×	54	2021-06-30	Male	Left	Left	Correct	1	566	252	522	460	522	252	566	460	0.479779	Wrong	0
Polluted	100×	55	2021-06-30	Male	Right	Left	Wrong	0	573	750	477	0	573	750	477	0	0.545714	Correct	1
Polluted	100×	56	2021-06-30	Male	Right	Left	Wrong	0	832	688	280	0	832	688	280	0	0.748201	Correct	1
Polluted	100×	57	2021-06-30	Male	Left	Left	Correct	1	1371	265	164	0	164	265	1371	0	0.10684	Wrong	0
Polluted	100×	58	2021-06-30	Male	Left	Left	Correct	1	173	912	277	438	277	912	173	438	0.615556	Correct	1
Polluted	100×	59	2021-06-30	Male	Right	Right	Correct	1	189	956	514	141	189	956	514	141	0.268848	Wrong	0
Polluted	100×	60	2021-06-30	Male	Right	Left	Wrong	0	266	978	101	455	266	978	101	455	0.724796	Correct	1

## Sheet: Fig2c
Treatment	Dilution rate	Number	Contamination batch	Batch	Sex	Odour Position	First choice	First choice 1	First choice 2	Correct Number	Correct rate
Unpolluted	1×	61	2021-05-07	1	Female	Left	Left	Correct	1	39	0.65
Unpolluted	1×	62	2021-05-07	1	Female	Left	Right	Wrong	0
Unpolluted	1×	63	2021-05-07	1	Female	Right	Left	Wrong	0
Unpolluted	1×	64	2021-05-07	1	Female	Right	Left	Wrong	0
Unpolluted	1×	65	2021-05-07	1	Female	Left	Left	Correct	1
Unpolluted	1×	66	2021-05-07	1	Female	Left	Left	Correct	1
Unpolluted	1×	67	2021-05-07	1	Female	Right	Right	Correct	1
Unpolluted	1×	68	2021-05-07	1	Female	Right	Right	Correct	1
Unpolluted	1×	69	2021-05-07	1	Female	Left	Left	Correct	1
Unpolluted	1×	70	2021-05-07	1	Female	Left	Left	Correct	1
Unpolluted	1×	71	2021-05-07	1	Female	Right	Left	Wrong	0
Unpolluted	1×	72	2021-05-07	1	Female	Right	Right	Correct	1
Unpolluted	1×	73	2021-05-07	1	Female	Left	Right	Wrong	0
Unpolluted	1×	74	2021-05-07	1	Female	Left	Left	Correct	1
Unpolluted	1×	75	2021-05-07	1	Female	Right	Right	Correct	1
Unpolluted	1×	76	2021-05-07	1	Female	Right	Right	Correct	1
Unpolluted	1×	77	2021-05-07	1	Female	Left	Left	Correct	1
Unpolluted	1×	78	2021-05-07	1	Female	Left	Left	Correct	1
Unpolluted	1×	79	2021-05-07	1	Female	Right	Right	Correct	1
Unpolluted	1×	80	2021-05-07	1	Female	Right	Left	Wrong	0
Unpolluted	1×	81	2021-05-08	2	Female	Left	Left	Correct	1
Unpolluted	1×	82	2021-05-08	2	Female	Left	Left	Correct	1
Unpolluted	1×	83	2021-05-08	2	Female	Right	Right	Correct	1
Unpolluted	1×	84	2021-05-08	2	Female	Right	Right	Correct	1
Unpolluted	1×	85	2021-05-08	2	Female	Left	Right	Wrong	0
Unpolluted	1×	86	2021-05-08	2	Female	Left	Left	Correct	1
Unpolluted	1×	87	2021-05-08	2	Female	Right	Right	Correct	1
Unpolluted	1×	88	2021-05-08	2	Female	Right	Left	Wrong	0
Unpolluted	1×	89	2021-05-08	2	Female	Left	Left	Correct	1
Unpolluted	1×	90	2021-05-08	2	Female	Left	Right	Wrong	0
Unpolluted	1×	91	2021-05-08	2	Female	Right	Right	Correct	1
Unpolluted	1×	92	2021-05-08	2	Female	Right	Left	Wrong	0
Unpolluted	1×	93	2021-05-08	2	Female	Left	Left	Correct	1
Unpolluted	1×	94	2021-05-08	2	Female	Left	Left	Correct	1
Unpolluted	1×	95	2021-05-08	2	Female	Right	Right	Correct	1
Unpolluted	1×	96	2021-05-08	2	Female	Right	Right	Correct	1
Unpolluted	1×	97	2021-05-08	2	Female	Left	Right	Wrong	0
Unpolluted	1×	98	2021-05-08	2	Female	Left	Right	Wrong	0
Unpolluted	1×	99	2021-05-08	2	Female	Right	Right	Correct	1
Unpolluted	1×	100	2021-05-08	2	Female	Right	Left	Wrong	0
Unpolluted	1×	101	2021-05-09	3	Female	Left	Right	Wrong	0
Unpolluted	1×	102	2021-05-09	3	Female	Left	Left	Correct	1
Unpolluted	1×	103	2021-05-09	3	Female	Right	Right	Correct	1
Unpolluted	1×	104	2021-05-09	3	Female	Right	Right	Correct	1
Unpolluted	1×	105	2021-05-09	3	Female	Left	Left	Correct	1
Unpolluted	1×	106	2021-05-09	3	Female	Left	Left	Correct	1
Unpolluted	1×	107	2021-05-09	3	Female	Right	Left	Wrong	0
Unpolluted	1×	108	2021-05-09	3	Female	Right	Right	Correct	1
Unpolluted	1×	109	2021-05-09	3	Female	Left	Left	Correct	1
Unpolluted	1×	110	2021-05-09	3	Female	Left	Right	Wrong	0
Unpolluted	1×	111	2021-05-09	3	Female	Right	Left	Wrong	0
Unpolluted	1×	112	2021-05-09	3	Female	Right	Left	Wrong	0
Unpolluted	1×	113	2021-05-09	3	Female	Left	Left	Correct	1
Unpolluted	1×	114	2021-05-09	3	Female	Left	Right	Wrong	0
Unpolluted	1×	115	2021-05-09	3	Female	Right	Right	Correct	1
Unpolluted	1×	116	2021-05-09	3	Female	Right	Right	Correct	1
Unpolluted	1×	117	2021-05-09	3	Female	Left	Left	Correct	1
Unpolluted	1×	118	2021-05-09	3	Female	Left	Left	Correct	1
Unpolluted	1×	119	2021-05-09	3	Female	Right	Left	Wrong	0
Unpolluted	1×	120	2021-05-09	3	Female	Right	Left	Wrong	0
Unpolluted	2×	61	2021-05-07	1	Female	Left	Left	Correct	1	42	0.7
Unpolluted	2×	62	2021-05-07	1	Female	Left	Left	Correct	1
Unpolluted	2×	63	2021-05-07	1	Female	Right	Left	Wrong	0
Unpolluted	2×	64	2021-05-07	1	Female	Right	Right	Correct	1
Unpolluted	2×	65	2021-05-07	1	Female	Left	Left	Correct	1
Unpolluted	2×	66	2021-05-07	1	Female	Left	Left	Correct	1
Unpolluted	2×	67	2021-05-07	1	Female	Right	Right	Correct	1
Unpolluted	2×	68	2021-05-07	1	Female	Right	Left	Wrong	0
Unpolluted	2×	69	2021-05-07	1	Female	Left	Left	Correct	1
Unpolluted	2×	70	2021-05-07	1	Female	Left	Left	Correct	1
Unpolluted	2×	71	2021-05-07	1	Female	Right	Right	Correct	1
Unpolluted	2×	72	2021-05-07	1	Female	Right	Right	Correct	1
Unpolluted	2×	73	2021-05-07	1	Female	Left	Right	Wrong	0
Unpolluted	2×	74	2021-05-07	1	Female	Left	Left	Correct	1
Unpolluted	2×	75	2021-05-07	1	Female	Right	Left	Wrong	0
Unpolluted	2×	76	2021-05-07	1	Female	Right	Left	Wrong	0
Unpolluted	2×	77	2021-05-07	1	Female	Left	Left	Correct	1
Unpolluted	2×	78	2021-05-07	1	Female	Left	Left	Correct	1
Unpolluted	2×	79	2021-05-07	1	Female	Right	Right	Correct	1
Unpolluted	2×	80	2021-05-07	1	Female	Right	Left	Wrong	0
Unpolluted	2×	81	2021-05-08	2	Female	Left	Left	Correct	1
Unpolluted	2×	82	2021-05-08	2	Female	Left	Left	Correct	1
Unpolluted	2×	83	2021-05-08	2	Female	Right	Left	Wrong	0
Unpolluted	2×	84	2021-05-08	2	Female	Right	Right	Correct	1
Unpolluted	2×	85	2021-05-08	2	Female	Left	Left	Correct	1
Unpolluted	2×	86	2021-05-08	2	Female	Left	Right	Wrong	0
Unpolluted	2×	87	2021-05-08	2	Female	Right	Left	Wrong	0
Unpolluted	2×	88	2021-05-08	2	Female	Right	Right	Correct	1
Unpolluted	2×	89	2021-05-08	2	Female	Left	Left	Correct	1
Unpolluted	2×	90	2021-05-08	2	Female	Left	Left	Correct	1
Unpolluted	2×	91	2021-05-08	2	Female	Right	Left	Wrong	0
Unpolluted	2×	92	2021-05-08	2	Female	Right	Right	Correct	1
Unpolluted	2×	93	2021-05-08	2	Female	Left	Left	Correct	1
Unpolluted	2×	94	2021-05-08	2	Female	Left	Right	Wrong	0
Unpolluted	2×	95	2021-05-08	2	Female	Right	Right	Correct	1
Unpolluted	2×	96	2021-05-08	2	Female	Right	Right	Correct	1
Unpolluted	2×	97	2021-05-08	2	Female	Left	Left	Correct	1
Unpolluted	2×	98	2021-05-08	2	Female	Left	Left	Correct	1
Unpolluted	2×	99	2021-05-08	2	Female	Right	Right	Correct	1
Unpolluted	2×	100	2021-05-08	2	Female	Right	Right	Correct	1
Unpolluted	2×	101	2021-05-09	3	Female	Left	Left	Correct	1
Unpolluted	2×	102	2021-05-09	3	Female	Left	Right	Wrong	0
Unpolluted	2×	103	2021-05-09	3	Female	Right	Right	Correct	1
Unpolluted	2×	104	2021-05-09	3	Female	Right	Left	Wrong	0
Unpolluted	2×	105	2021-05-09	3	Female	Left	Left	Correct	1
Unpolluted	2×	106	2021-05-09	3	Female	Left	Right	Wrong	0
Unpolluted	2×	107	2021-05-09	3	Female	Right	Right	Correct	1
Unpolluted	2×	108	2021-05-09	3	Female	Right	Right	Correct	1
Unpolluted	2×	109	2021-05-09	3	Female	Left	Left	Correct	1
Unpolluted	2×	110	2021-05-09	3	Female	Left	Right	Wrong	0
Unpolluted	2×	111	2021-05-09	3	Female	Right	Left	Wrong	0
Unpolluted	2×	112	2021-05-09	3	Female	Right	Left	Wrong	0
Unpolluted	2×	113	2021-05-09	3	Female	Left	Right	Wrong	0
Unpolluted	2×	114	2021-05-09	3	Female	Left	Left	Correct	1
Unpolluted	2×	115	2021-05-09	3	Female	Right	Right	Correct	1
Unpolluted	2×	116	2021-05-09	3	Female	Right	Right	Correct	1
Unpolluted	2×	117	2021-05-09	3	Female	Left	Left	Correct	1
Unpolluted	2×	118	2021-05-09	3	Female	Left	Left	Correct	1
Unpolluted	2×	119	2021-05-09	3	Female	Right	Right	Correct	1
Unpolluted	2×	120	2021-05-09	3	Female	Right	Right	Correct	1
Unpolluted	5×	61	2021-05-07	1	Female	Left	Left	Correct	1	42	0.7
Unpolluted	5×	62	2021-05-07	1	Female	Left	Left	Correct	1
Unpolluted	5×	63	2021-05-07	1	Female	Right	Right	Correct	1
Unpolluted	5×	64	2021-05-07	1	Female	Right	Left	Wrong	0
Unpolluted	5×	65	2021-05-07	1	Female	Left	Left	Correct	1
Unpolluted	5×	66	2021-05-07	1	Female	Left	Right	Wrong	0
Unpolluted	5×	67	2021-05-07	1	Female	Right	Right	Correct	1
Unpolluted	5×	68	2021-05-07	1	Female	Right	Right	Correct	1
Unpolluted	5×	69	2021-05-07	1	Female	Left	Left	Correct	1
Unpolluted	5×	70	2021-05-07	1	Female	Left	Left	Correct	1
Unpolluted	5×	71	2021-05-07	1	Female	Right	Right	Correct	1
Unpolluted	5×	72	2021-05-07	1	Female	Right	Right	Correct	1
Unpolluted	5×	73	2021-05-07	1	Female	Left	Left	Correct	1
Unpolluted	5×	74	2021-05-07	1	Female	Left	Left	Correct	1
Unpolluted	5×	75	2021-05-07	1	Female	Right	Right	Correct	1
Unpolluted	5×	76	2021-05-07	1	Female	Right	Right	Correct	1
Unpolluted	5×	77	2021-05-07	1	Female	Left	Right	Wrong	0
Unpolluted	5×	78	2021-05-07	1	Female	Left	Left	Correct	1
Unpolluted	5×	79	2021-05-07	1	Female	Right	Right	Correct	1
Unpolluted	5×	80	2021-05-07	1	Female	Right	Left	Wrong	0
Unpolluted	5×	81	2021-05-08	2	Female	Left	Left	Correct	1
Unpolluted	5×	82	2021-05-08	2	Female	Left	Left	Correct	1
Unpolluted	5×	83	2021-05-08	2	Female	Right	Right	Correct	1
Unpolluted	5×	84	2021-05-08	2	Female	Right	Right	Correct	1
Unpolluted	5×	85	2021-05-08	2	Female	Left	Right	Wrong	0
Unpolluted	5×	86	2021-05-08	2	Female	Left	Right	Wrong	0
Unpolluted	5×	87	2021-05-08	2	Female	Right	Right	Correct	1
Unpolluted	5×	88	2021-05-08	2	Female	Right	Right	Correct	1
Unpolluted	5×	89	2021-05-08	2	Female	Left	Left	Correct	1
Unpolluted	5×	90	2021-05-08	2	Female	Left	Left	Correct	1
Unpolluted	5×	91	2021-05-08	2	Female	Right	Right	Correct	1
Unpolluted	5×	92	2021-05-08	2	Female	Right	Left	Wrong	0
Unpolluted	5×	93	2021-05-08	2	Female	Left	Left	Correct	1
Unpolluted	5×	94	2021-05-08	2	Female	Left	Right	Wrong	0
Unpolluted	5×	95	2021-05-08	2	Female	Right	Left	Wrong	0
Unpolluted	5×	96	2021-05-08	2	Female	Right	Right	Correct	1
Unpolluted	5×	97	2021-05-08	2	Female	Left	Right	Wrong	0
Unpolluted	5×	98	2021-05-08	2	Female	Left	Left	Correct	1
Unpolluted	5×	99	2021-05-08	2	Female	Right	Right	Correct	1
Unpolluted	5×	100	2021-05-08	2	Female	Right	Left	Wrong	0
Unpolluted	5×	101	2021-05-09	3	Female	Left	Right	Wrong	0
Unpolluted	5×	102	2021-05-09	3	Female	Left	Right	Wrong	0
Unpolluted	5×	103	2021-05-09	3	Female	Right	Left	Wrong	0
Unpolluted	5×	104	2021-05-09	3	Female	Right	Left	Wrong	0
Unpolluted	5×	105	2021-05-09	3	Female	Left	Left	Correct	1
Unpolluted	5×	106	2021-05-09	3	Female	Left	Left	Correct	1
Unpolluted	5×	107	2021-05-09	3	Female	Right	Left	Wrong	0
Unpolluted	5×	108	2021-05-09	3	Female	Right	Right	Correct	1
Unpolluted	5×	109	2021-05-09	3	Female	Left	Left	Correct	1
Unpolluted	5×	110	2021-05-09	3	Female	Left	Left	Correct	1
Unpolluted	5×	111	2021-05-09	3	Female	Right	Right	Correct	1
Unpolluted	5×	112	2021-05-09	3	Female	Right	Right	Correct	1
Unpolluted	5×	113	2021-05-09	3	Female	Left	Left	Correct	1
Unpolluted	5×	114	2021-05-09	3	Female	Left	Left	Correct	1
Unpolluted	5×	115	2021-05-09	3	Female	Right	Left	Wrong	0
Unpolluted	5×	116	2021-05-09	3	Female	Right	Left	Wrong	0
Unpolluted	5×	117	2021-05-09	3	Female	Left	Left	Correct	1
Unpolluted	5×	118	2021-05-09	3	Female	Left	Left	Correct	1
Unpolluted	5×	119	2021-05-09	3	Female	Right	Right	Correct	1
Unpolluted	5×	120	2021-05-09	3	Female	Right	Right	Correct	1
Unpolluted	8×	61	2021-05-07	1	Female	Left	Left	Correct	1	38	0.633333
Unpolluted	8×	62	2021-05-07	1	Female	Left	Right	Wrong	0
Unpolluted	8×	63	2021-05-07	1	Female	Right	Right	Correct	1
Unpolluted	8×	64	2021-05-07	1	Female	Right	Right	Correct	1
Unpolluted	8×	65	2021-05-07	1	Female	Left	Left	Correct	1
Unpolluted	8×	66	2021-05-07	1	Female	Left	Right	Wrong	0
Unpolluted	8×	67	2021-05-07	1	Female	Right	Right	Correct	1
Unpolluted	8×	68	2021-05-07	1	Female	Right	Left	Wrong	0
Unpolluted	8×	69	2021-05-07	1	Female	Left	Left	Correct	1
Unpolluted	8×	70	2021-05-07	1	Female	Left	Left	Correct	1
Unpolluted	8×	71	2021-05-07	1	Female	Right	Left	Wrong	0
Unpolluted	8×	72	2021-05-07	1	Female	Right	Right	Correct	1
Unpolluted	8×	73	2021-05-07	1	Female	Left	Left	Correct	1
Unpolluted	8×	74	2021-05-07	1	Female	Left	Left	Correct	1
Unpolluted	8×	75	2021-05-07	1	Female	Right	Right	Correct	1
Unpolluted	8×	76	2021-05-07	1	Female	Right	Right	Correct	1
Unpolluted	8×	77	2021-05-07	1	Female	Left	Left	Correct	1
Unpolluted	8×	78	2021-05-07	1	Female	Left	Right	Wrong	0
Unpolluted	8×	79	2021-05-07	1	Female	Right	Right	Correct	1
Unpolluted	8×	80	2021-05-07	1	Female	Right	Left	Wrong	0
Unpolluted	8×	81	2021-05-08	2	Female	Left	Left	Correct	1
Unpolluted	8×	82	2021-05-08	2	Female	Left	Left	Correct	1
Unpolluted	8×	83	2021-05-08	2	Female	Right	Right	Correct	1
Unpolluted	8×	84	2021-05-08	2	Female	Right	Left	Wrong	0
Unpolluted	8×	85	2021-05-08	2	Female	Left	Left	Correct	1
Unpolluted	8×	86	2021-05-08	2	Female	Left	Left	Correct	1
Unpolluted	8×	87	2021-05-08	2	Female	Right	Right	Correct	1
Unpolluted	8×	88	2021-05-08	2	Female	Right	Left	Wrong	0
Unpolluted	8×	89	2021-05-08	2	Female	Left	Right	Wrong	0
Unpolluted	8×	90	2021-05-08	2	Female	Left	Left	Correct	1
Unpolluted	8×	91	2021-05-08	2	Female	Right	Left	Wrong	0
Unpolluted	8×	92	2021-05-08	2	Female	Right	Left	Wrong	0
Unpolluted	8×	93	2021-05-08	2	Female	Left	Right	Wrong	0
Unpolluted	8×	94	2021-05-08	2	Female	Left	Right	Wrong	0
Unpolluted	8×	95	2021-05-08	2	Female	Right	Right	Correct	1
Unpolluted	8×	96	2021-05-08	2	Female	Right	Right	Correct	1
Unpolluted	8×	97	2021-05-08	2	Female	Left	Left	Correct	1
Unpolluted	8×	98	2021-05-08	2	Female	Left	Left	Correct	1
Unpolluted	8×	99	2021-05-08	2	Female	Right	Right	Correct	1
Unpolluted	8×	100	2021-05-08	2	Female	Right	Right	Correct	1
Unpolluted	8×	101	2021-05-09	3	Female	Left	Right	Wrong	0
Unpolluted	8×	102	2021-05-09	3	Female	Left	Right	Wrong	0
Unpolluted	8×	103	2021-05-09	3	Female	Right	Right	Correct	1
Unpolluted	8×	104	2021-05-09	3	Female	Right	Right	Correct	1
Unpolluted	8×	105	2021-05-09	3	Female	Left	Left	Correct	1
Unpolluted	8×	106	2021-05-09	3	Female	Left	Right	Wrong	0
Unpolluted	8×	107	2021-05-09	3	Female	Right	Right	Correct	1
Unpolluted	8×	108	2021-05-09	3	Female	Right	Right	Correct	1
Unpolluted	8×	109	2021-05-09	3	Female	Left	Left	Correct	1
Unpolluted	8×	110	2021-05-09	3	Female	Left	Right	Wrong	0
Unpolluted	8×	111	2021-05-09	3	Female	Right	Right	Correct	1
Unpolluted	8×	112	2021-05-09	3	Female	Right	Left	Wrong	0
Unpolluted	8×	113	2021-05-09	3	Female	Left	Left	Correct	1
Unpolluted	8×	114	2021-05-09	3	Female	Left	Right	Wrong	0
Unpolluted	8×	115	2021-05-09	3	Female	Right	Left	Wrong	0
Unpolluted	8×	116	2021-05-09	3	Female	Right	Left	Wrong	0
Unpolluted	8×	117	2021-05-09	3	Female	Left	Right	Wrong	0
Unpolluted	8×	118	2021-05-09	3	Female	Left	Left	Correct	1
Unpolluted	8×	119	2021-05-09	3	Female	Right	Right	Correct	1
Unpolluted	8×	120	2021-05-09	3	Female	Right	Right	Correct	1
Unpolluted	10×	61	2021-05-07	1	Female	Left	Right	Wrong	0	39	0.65
Unpolluted	10×	62	2021-05-07	1	Female	Left	Left	Correct	1
Unpolluted	10×	63	2021-05-07	1	Female	Right	Left	Wrong	0
Unpolluted	10×	64	2021-05-07	1	Female	Right	Left	Wrong	0
Unpolluted	10×	65	2021-05-07	1	Female	Left	Right	Wrong	0
Unpolluted	10×	66	2021-05-07	1	Female	Left	Left	Correct	1
Unpolluted	10×	67	2021-05-07	1	Female	Right	Left	Wrong	0
Unpolluted	10×	68	2021-05-07	1	Female	Right	Right	Correct	1
Unpolluted	10×	69	2021-05-07	1	Female	Left	Left	Correct	1
Unpolluted	10×	70	2021-05-07	1	Female	Left	Right	Wrong	0
Unpolluted	10×	71	2021-05-07	1	Female	Right	Right	Correct	1
Unpolluted	10×	72	2021-05-07	1	Female	Right	Right	Correct	1
Unpolluted	10×	73	2021-05-07	1	Female	Left	Left	Correct	1
Unpolluted	10×	74	2021-05-07	1	Female	Left	Left	Correct	1
Unpolluted	10×	75	2021-05-07	1	Female	Right	Right	Correct	1
Unpolluted	10×	76	2021-05-07	1	Female	Right	Right	Correct	1
Unpolluted	10×	77	2021-05-07	1	Female	Left	Left	Correct	1
Unpolluted	10×	78	2021-05-07	1	Female	Left	Left	Correct	1
Unpolluted	10×	79	2021-05-07	1	Female	Right	Right	Correct	1
Unpolluted	10×	80	2021-05-07	1	Female	Right	Left	Wrong	0
Unpolluted	10×	81	2021-05-08	2	Female	Left	Left	Correct	1
Unpolluted	10×	82	2021-05-08	2	Female	Left	Left	Correct	1
Unpolluted	10×	83	2021-05-08	2	Female	Right	Right	Correct	1
Unpolluted	10×	84	2021-05-08	2	Female	Right	Right	Correct	1
Unpolluted	10×	85	2021-05-08	2	Female	Left	Right	Wrong	0
Unpolluted	10×	86	2021-05-08	2	Female	Left	Left	Correct	1
Unpolluted	10×	87	2021-05-08	2	Female	Right	Right	Correct	1
Unpolluted	10×	88	2021-05-08	2	Female	Right	Right	Correct	1
Unpolluted	10×	89	2021-05-08	2	Female	Left	Right	Wrong	0
Unpolluted	10×	90	2021-05-08	2	Female	Left	Left	Correct	1
Unpolluted	10×	91	2021-05-08	2	Female	Right	Right	Correct	1
Unpolluted	10×	92	2021-05-08	2	Female	Right	Left	Wrong	0
Unpolluted	10×	93	2021-05-08	2	Female	Left	Left	Correct	1
Unpolluted	10×	94	2021-05-08	2	Female	Left	Left	Correct	1
Unpolluted	10×	95	2021-05-08	2	Female	Right	Left	Wrong	0
Unpolluted	10×	96	2021-05-08	2	Female	Right	Right	Correct	1
Unpolluted	10×	97	2021-05-08	2	Female	Left	Right	Wrong	0
Unpolluted	10×	98	2021-05-08	2	Female	Left	Right	Wrong	0
Unpolluted	10×	99	2021-05-08	2	Female	Right	Right	Correct	1
Unpolluted	10×	100	2021-05-08	2	Female	Right	Left	Wrong	0
Unpolluted	10×	101	2021-05-09	3	Female	Left	Left	Correct	1
Unpolluted	10×	102	2021-05-09	3	Female	Left	Right	Wrong	0
Unpolluted	10×	103	2021-05-09	3	Female	Right	Right	Correct	1
Unpolluted	10×	104	2021-05-09	3	Female	Right	Right	Correct	1
Unpolluted	10×	105	2021-05-09	3	Female	Left	Left	Correct	1
Unpolluted	10×	106	2021-05-09	3	Female	Left	Right	Wrong	0
Unpolluted	10×	107	2021-05-09	3	Female	Right	Left	Wrong	0
Unpolluted	10×	108	2021-05-09	3	Female	Right	Right	Correct	1
Unpolluted	10×	109	2021-05-09	3	Female	Left	Left	Correct	1
Unpolluted	10×	110	2021-05-09	3	Female	Left	Left	Correct	1
Unpolluted	10×	111	2021-05-09	3	Female	Right	Right	Correct	1
Unpolluted	10×	112	2021-05-09	3	Female	Right	Right	Correct	1
Unpolluted	10×	113	2021-05-09	3	Female	Left	Left	Correct	1
Unpolluted	10×	114	2021-05-09	3	Female	Left	Left	Correct	1
Unpolluted	10×	115	2021-05-09	3	Female	Right	Left	Wrong	0
Unpolluted	10×	116	2021-05-09	3	Female	Right	Right	Correct	1
Unpolluted	10×	117	2021-05-09	3	Female	Left	Right	Wrong	0
Unpolluted	10×	118	2021-05-09	3	Female	Left	Right	Wrong	0
Unpolluted	10×	119	2021-05-09	3	Female	Right	Right	Correct	1
Unpolluted	10×	120	2021-05-09	3	Female	Right	Left	Wrong	0
Polluted	1×	61	2021-05-07	1	Female	Left	Left	Correct	1	37	0.616667
Polluted	1×	62	2021-05-07	1	Female	Left	Right	Wrong	0
Polluted	1×	63	2021-05-07	1	Female	Right	Right	Correct	1
Polluted	1×	64	2021-05-07	1	Female	Right	Right	Correct	1
Polluted	1×	65	2021-05-07	1	Female	Left	Left	Correct	1
Polluted	1×	66	2021-05-07	1	Female	Left	Right	Wrong	0
Polluted	1×	67	2021-05-07	1	Female	Right	Left	Wrong	0
Polluted	1×	68	2021-05-07	1	Female	Right	Left	Wrong	0
Polluted	1×	69	2021-05-07	1	Female	Left	Left	Correct	1
Polluted	1×	70	2021-05-07	1	Female	Left	Left	Correct	1
Polluted	1×	71	2021-05-07	1	Female	Right	Right	Correct	1
Polluted	1×	72	2021-05-07	1	Female	Right	Left	Wrong	0
Polluted	1×	73	2021-05-07	1	Female	Left	Left	Correct	1
Polluted	1×	74	2021-05-07	1	Female	Left	Left	Correct	1
Polluted	1×	75	2021-05-07	1	Female	Right	Right	Correct	1
Polluted	1×	76	2021-05-07	1	Female	Right	Left	Wrong	0
Polluted	1×	77	2021-05-07	1	Female	Left	Right	Wrong	0
Polluted	1×	78	2021-05-07	1	Female	Left	Right	Wrong	0
Polluted	1×	79	2021-05-07	1	Female	Right	Left	Wrong	0
Polluted	1×	80	2021-05-07	1	Female	Right	Left	Wrong	0
Polluted	1×	81	2021-05-08	2	Female	Left	Left	Correct	1
Polluted	1×	82	2021-05-08	2	Female	Left	Left	Correct	1
Polluted	1×	83	2021-05-08	2	Female	Right	Left	Wrong	0
Polluted	1×	84	2021-05-08	2	Female	Right	Right	Correct	1
Polluted	1×	85	2021-05-08	2	Female	Left	Left	Correct	1
Polluted	1×	86	2021-05-08	2	Female	Left	Left	Correct	1
Polluted	1×	87	2021-05-08	2	Female	Right	Right	Correct	1
Polluted	1×	88	2021-05-08	2	Female	Right	Right	Correct	1
Polluted	1×	89	2021-05-08	2	Female	Left	Left	Correct	1
Polluted	1×	90	2021-05-08	2	Female	Left	Right	Wrong	0
Polluted	1×	91	2021-05-08	2	Female	Right	Right	Correct	1
Polluted	1×	92	2021-05-08	2	Female	Right	Right	Correct	1
Polluted	1×	93	2021-05-08	2	Female	Left	Left	Correct	1
Polluted	1×	94	2021-05-08	2	Female	Left	Right	Wrong	0
Polluted	1×	95	2021-05-08	2	Female	Right	Left	Wrong	0
Polluted	1×	96	2021-05-08	2	Female	Right	Right	Correct	1
Polluted	1×	97	2021-05-08	2	Female	Left	Left	Correct	1
Polluted	1×	98	2021-05-08	2	Female	Left	Left	Correct	1
Polluted	1×	99	2021-05-08	2	Female	Right	Left	Wrong	0
Polluted	1×	100	2021-05-08	2	Female	Right	Right	Correct	1
Polluted	1×	101	2021-05-09	3	Female	Left	Right	Wrong	0
Polluted	1×	102	2021-05-09	3	Female	Left	Left	Correct	1
Polluted	1×	103	2021-05-09	3	Female	Right	Left	Wrong	0
Polluted	1×	104	2021-05-09	3	Female	Right	Right	Correct	1
Polluted	1×	105	2021-05-09	3	Female	Left	Left	Correct	1
Polluted	1×	106	2021-05-09	3	Female	Left	Right	Wrong	0
Polluted	1×	107	2021-05-09	3	Female	Right	Right	Correct	1
Polluted	1×	108	2021-05-09	3	Female	Right	Left	Wrong	0
Polluted	1×	109	2021-05-09	3	Female	Left	Right	Wrong	0
Polluted	1×	110	2021-05-09	3	Female	Left	Left	Correct	1
Polluted	1×	111	2021-05-09	3	Female	Right	Left	Wrong	0
Polluted	1×	112	2021-05-09	3	Female	Right	Right	Correct	1
Polluted	1×	113	2021-05-09	3	Female	Left	Right	Wrong	0
Polluted	1×	114	2021-05-09	3	Female	Left	Left	Correct	1
Polluted	1×	115	2021-05-09	3	Female	Right	Right	Correct	1
Polluted	1×	116	2021-05-09	3	Female	Right	Left	Wrong	0
Polluted	1×	117	2021-05-09	3	Female	Left	Left	Correct	1
Polluted	1×	118	2021-05-09	3	Female	Left	Left	Correct	1
Polluted	1×	119	2021-05-09	3	Female	Right	Right	Correct	1
Polluted	1×	120	2021-05-09	3	Female	Right	Right	Correct	1
Polluted	2×	61	2021-05-07	1	Female	Left	Left	Correct	1	30	0.5
Polluted	2×	62	2021-05-07	1	Female	Left	Left	Correct	1
Polluted	2×	63	2021-05-07	1	Female	Right	Right	Correct	1
Polluted	2×	64	2021-05-07	1	Female	Right	Left	Wrong	0
Polluted	2×	65	2021-05-07	1	Female	Left	Left	Correct	1
Polluted	2×	66	2021-05-07	1	Female	Left	Right	Wrong	0
Polluted	2×	67	2021-05-07	1	Female	Right	Left	Wrong	0
Polluted	2×	68	2021-05-07	1	Female	Right	Left	Wrong	0
Polluted	2×	69	2021-05-07	1	Female	Left	Left	Correct	1
Polluted	2×	70	2021-05-07	1	Female	Left	Left	Correct	1
Polluted	2×	71	2021-05-07	1	Female	Right	Left	Wrong	0
Polluted	2×	72	2021-05-07	1	Female	Right	Left	Wrong	0
Polluted	2×	73	2021-05-07	1	Female	Left	Right	Wrong	0
Polluted	2×	74	2021-05-07	1	Female	Left	Left	Correct	1
Polluted	2×	75	2021-05-07	1	Female	Right	Right	Correct	1
Polluted	2×	76	2021-05-07	1	Female	Right	Right	Correct	1
Polluted	2×	77	2021-05-07	1	Female	Left	Left	Correct	1
Polluted	2×	78	2021-05-07	1	Female	Left	Left	Correct	1
Polluted	2×	79	2021-05-07	1	Female	Right	Left	Wrong	0
Polluted	2×	80	2021-05-07	1	Female	Right	Left	Wrong	0
Polluted	2×	81	2021-05-08	2	Female	Left	Right	Wrong	0
Polluted	2×	82	2021-05-08	2	Female	Left	Right	Wrong	0
Polluted	2×	83	2021-05-08	2	Female	Right	Left	Wrong	0
Polluted	2×	84	2021-05-08	2	Female	Right	Right	Correct	1
Polluted	2×	85	2021-05-08	2	Female	Left	Left	Correct	1
Polluted	2×	86	2021-05-08	2	Female	Left	Left	Correct	1
Polluted	2×	87	2021-05-08	2	Female	Right	Left	Wrong	0
Polluted	2×	88	2021-05-08	2	Female	Right	Right	Correct	1
Polluted	2×	89	2021-05-08	2	Female	Left	Right	Wrong	0
Polluted	2×	90	2021-05-08	2	Female	Left	Left	Correct	1
Polluted	2×	91	2021-05-08	2	Female	Right	Right	Correct	1
Polluted	2×	92	2021-05-08	2	Female	Right	Left	Wrong	0
Polluted	2×	93	2021-05-08	2	Female	Left	Left	Correct	1
Polluted	2×	94	2021-05-08	2	Female	Left	Left	Correct	1
Polluted	2×	95	2021-05-08	2	Female	Right	Right	Correct	1
Polluted	2×	96	2021-05-08	2	Female	Right	Left	Wrong	0
Polluted	2×	97	2021-05-08	2	Female	Left	Left	Correct	1
Polluted	2×	98	2021-05-08	2	Female	Left	Right	Wrong	0
Polluted	2×	99	2021-05-08	2	Female	Right	Left	Wrong	0
Polluted	2×	100	2021-05-08	2	Female	Right	Left	Wrong	0
Polluted	2×	101	2021-05-09	3	Female	Left	Right	Wrong	0
Polluted	2×	102	2021-05-09	3	Female	Left	Right	Wrong	0
Polluted	2×	103	2021-05-09	3	Female	Right	Left	Wrong	0
Polluted	2×	104	2021-05-09	3	Female	Right	Right	Correct	1
Polluted	2×	105	2021-05-09	3	Female	Left	Right	Wrong	0
Polluted	2×	106	2021-05-09	3	Female	Left	Right	Wrong	0
Polluted	2×	107	2021-05-09	3	Female	Right	Right	Correct	1
Polluted	2×	108	2021-05-09	3	Female	Right	Right	Correct	1
Polluted	2×	109	2021-05-09	3	Female	Left	Right	Wrong	0
Polluted	2×	110	2021-05-09	3	Female	Left	Left	Correct	1
Polluted	2×	111	2021-05-09	3	Female	Right	Left	Wrong	0
Polluted	2×	112	2021-05-09	3	Female	Right	Right	Correct	1
Polluted	2×	113	2021-05-09	3	Female	Left	Left	Correct	1
Polluted	2×	114	2021-05-09	3	Female	Left	Left	Correct	1
Polluted	2×	115	2021-05-09	3	Female	Right	Left	Wrong	0
Polluted	2×	116	2021-05-09	3	Female	Right	Right	Correct	1
Polluted	2×	117	2021-05-09	3	Female	Left	Right	Wrong	0
Polluted	2×	118	2021-05-09	3	Female	Left	Left	Correct	1
Polluted	2×	119	2021-05-09	3	Female	Right	Left	Wrong	0
Polluted	2×	120	2021-05-09	3	Female	Right	Left	Wrong	0
Polluted	5×	61	2021-05-07	1	Female	Left	Left	Correct	1	31	0.516667
Polluted	5×	62	2021-05-07	1	Female	Left	Left	Correct	1
Polluted	5×	63	2021-05-07	1	Female	Right	Right	Correct	1
Polluted	5×	64	2021-05-07	1	Female	Right	Right	Correct	1
Polluted	5×	65	2021-05-07	1	Female	Left	Left	Correct	1
Polluted	5×	66	2021-05-07	1	Female	Left	Left	Correct	1
Polluted	5×	67	2021-05-07	1	Female	Right	Right	Correct	1
Polluted	5×	68	2021-05-07	1	Female	Right	Left	Wrong	0
Polluted	5×	69	2021-05-07	1	Female	Left	Left	Correct	1
Polluted	5×	70	2021-05-07	1	Female	Left	Right	Wrong	0
Polluted	5×	71	2021-05-07	1	Female	Right	Left	Wrong	0
Polluted	5×	72	2021-05-07	1	Female	Right	Right	Correct	1
Polluted	5×	73	2021-05-07	1	Female	Left	Left	Correct	1
Polluted	5×	74	2021-05-07	1	Female	Left	Right	Wrong	0
Polluted	5×	75	2021-05-07	1	Female	Right	Left	Wrong	0
Polluted	5×	76	2021-05-07	1	Female	Right	Left	Wrong	0
Polluted	5×	77	2021-05-07	1	Female	Left	Right	Wrong	0
Polluted	5×	78	2021-05-07	1	Female	Left	Left	Correct	1
Polluted	5×	79	2021-05-07	1	Female	Right	Left	Wrong	0
Polluted	5×	80	2021-05-07	1	Female	Right	Right	Correct	1
Polluted	5×	81	2021-05-08	2	Female	Left	Left	Correct	1
Polluted	5×	82	2021-05-08	2	Female	Left	Left	Correct	1
Polluted	5×	83	2021-05-08	2	Female	Right	Left	Wrong	0
Polluted	5×	84	2021-05-08	2	Female	Right	Left	Wrong	0
Polluted	5×	85	2021-05-08	2	Female	Left	Right	Wrong	0
Polluted	5×	86	2021-05-08	2	Female	Left	Left	Correct	1
Polluted	5×	87	2021-05-08	2	Female	Right	Right	Correct	1
Polluted	5×	88	2021-05-08	2	Female	Right	Left	Wrong	0
Polluted	5×	89	2021-05-08	2	Female	Left	Right	Wrong	0
Polluted	5×	90	2021-05-08	2	Female	Left	Left	Correct	1
Polluted	5×	91	2021-05-08	2	Female	Right	Right	Correct	1
Polluted	5×	92	2021-05-08	2	Female	Right	Left	Wrong	0
Polluted	5×	93	2021-05-08	2	Female	Left	Left	Correct	1
Polluted	5×	94	2021-05-08	2	Female	Left	Right	Wrong	0
Polluted	5×	95	2021-05-08	2	Female	Right	Right	Correct	1
Polluted	5×	96	2021-05-08	2	Female	Right	Right	Correct	1
Polluted	5×	97	2021-05-08	2	Female	Left	Left	Correct	1
Polluted	5×	98	2021-05-08	2	Female	Left	Right	Wrong	0
Polluted	5×	99	2021-05-08	2	Female	Right	Right	Correct	1
Polluted	5×	100	2021-05-08	2	Female	Right	Left	Wrong	0
Polluted	5×	101	2021-05-09	3	Female	Left	Right	Wrong	0
Polluted	5×	102	2021-05-09	3	Female	Left	Right	Wrong	0
Polluted	5×	103	2021-05-09	3	Female	Right	Right	Correct	1
Polluted	5×	104	2021-05-09	3	Female	Right	Left	Wrong	0
Polluted	5×	105	2021-05-09	3	Female	Left	Right	Wrong	0
Polluted	5×	106	2021-05-09	3	Female	Left	Left	Correct	1
Polluted	5×	107	2021-05-09	3	Female	Right	Right	Correct	1
Polluted	5×	108	2021-05-09	3	Female	Right	Right	Correct	1
Polluted	5×	109	2021-05-09	3	Female	Left	Right	Wrong	0
Polluted	5×	110	2021-05-09	3	Female	Left	Right	Wrong	0
Polluted	5×	111	2021-05-09	3	Female	Right	Left	Wrong	0
Polluted	5×	112	2021-05-09	3	Female	Right	Left	Wrong	0
Polluted	5×	113	2021-05-09	3	Female	Left	Right	Wrong	0
Polluted	5×	114	2021-05-09	3	Female	Left	Left	Correct	1
Polluted	5×	115	2021-05-09	3	Female	Right	Right	Correct	1
Polluted	5×	116	2021-05-09	3	Female	Right	Left	Wrong	0
Polluted	5×	117	2021-05-09	3	Female	Left	Right	Wrong	0
Polluted	5×	118	2021-05-09	3	Female	Left	Left	Correct	1
Polluted	5×	119	2021-05-09	3	Female	Right	Right	Correct	1
Polluted	5×	120	2021-05-09	3	Female	Right	Left	Wrong	0
Polluted	8×	61	2021-05-07	1	Female	Left	Right	Wrong	0	28	0.466667
Polluted	8×	62	2021-05-07	1	Female	Left	Left	Correct	1
Polluted	8×	63	2021-05-07	1	Female	Right	Right	Correct	1
Polluted	8×	64	2021-05-07	1	Female	Right	Left	Wrong	0
Polluted	8×	65	2021-05-07	1	Female	Left	Left	Correct	1
Polluted	8×	66	2021-05-07	1	Female	Left	Left	Correct	1
Polluted	8×	67	2021-05-07	1	Female	Right	Left	Wrong	0
Polluted	8×	68	2021-05-07	1	Female	Right	Left	Wrong	0
Polluted	8×	69	2021-05-07	1	Female	Left	Left	Correct	1
Polluted	8×	70	2021-05-07	1	Female	Left	Right	Wrong	0
Polluted	8×	71	2021-05-07	1	Female	Right	Left	Wrong	0
Polluted	8×	72	2021-05-07	1	Female	Right	Left	Wrong	0
Polluted	8×	73	2021-05-07	1	Female	Left	Right	Wrong	0
Polluted	8×	74	2021-05-07	1	Female	Left	Left	Correct	1
Polluted	8×	75	2021-05-07	1	Female	Right	Left	Wrong	0
Polluted	8×	76	2021-05-07	1	Female	Right	Right	Correct	1
Polluted	8×	77	2021-05-07	1	Female	Left	Right	Wrong	0
Polluted	8×	78	2021-05-07	1	Female	Left	Left	Correct	1
Polluted	8×	79	2021-05-07	1	Female	Right	Right	Correct	1
Polluted	8×	80	2021-05-07	1	Female	Right	Left	Wrong	0
Polluted	8×	81	2021-05-08	2	Female	Left	Right	Wrong	0
Polluted	8×	82	2021-05-08	2	Female	Left	Left	Correct	1
Polluted	8×	83	2021-05-08	2	Female	Right	Left	Wrong	0
Polluted	8×	84	2021-05-08	2	Female	Right	Left	Wrong	0
Polluted	8×	85	2021-05-08	2	Female	Left	Right	Wrong	0
Polluted	8×	86	2021-05-08	2	Female	Left	Left	Correct	1
Polluted	8×	87	2021-05-08	2	Female	Right	Right	Correct	1
Polluted	8×	88	2021-05-08	2	Female	Right	Left	Wrong	0
Polluted	8×	89	2021-05-08	2	Female	Left	Right	Wrong	0
Polluted	8×	90	2021-05-08	2	Female	Left	Right	Wrong	0
Polluted	8×	91	2021-05-08	2	Female	Right	Left	Wrong	0
Polluted	8×	92	2021-05-08	2	Female	Right	Left	Wrong	0
Polluted	8×	93	2021-05-08	2	Female	Left	Left	Correct	1
Polluted	8×	94	2021-05-08	2	Female	Left	Left	Correct	1
Polluted	8×	95	2021-05-08	2	Female	Right	Left	Wrong	0
Polluted	8×	96	2021-05-08	2	Female	Right	Right	Correct	1
Polluted	8×	97	2021-05-08	2	Female	Left	Right	Wrong	0
Polluted	8×	98	2021-05-08	2	Female	Left	Left	Correct	1
Polluted	8×	99	2021-05-08	2	Female	Right	Left	Wrong	0
Polluted	8×	100	2021-05-08	2	Female	Right	Right	Correct	1
Polluted	8×	101	2021-05-09	3	Female	Left	Left	Correct	1
Polluted	8×	102	2021-05-09	3	Female	Left	Right	Wrong	0
Polluted	8×	103	2021-05-09	3	Female	Right	Right	Correct	1
Polluted	8×	104	2021-05-09	3	Female	Right	Right	Correct	1
Polluted	8×	105	2021-05-09	3	Female	Left	Left	Correct	1
Polluted	8×	106	2021-05-09	3	Female	Left	Right	Wrong	0
Polluted	8×	107	2021-05-09	3	Female	Right	Right	Correct	1
Polluted	8×	108	2021-05-09	3	Female	Right	Right	Correct	1
Polluted	8×	109	2021-05-09	3	Female	Left	Left	Correct	1
Polluted	8×	110	2021-05-09	3	Female	Left	Right	Wrong	0
Polluted	8×	111	2021-05-09	3	Female	Right	Right	Correct	1
Polluted	8×	112	2021-05-09	3	Female	Right	Left	Wrong	0
Polluted	8×	113	2021-05-09	3	Female	Left	Right	Wrong	0
Polluted	8×	114	2021-05-09	3	Female	Left	Right	Wrong	0
Polluted	8×	115	2021-05-09	3	Female	Right	Right	Correct	1
Polluted	8×	116	2021-05-09	3	Female	Right	Right	Correct	1
Polluted	8×	117	2021-05-09	3	Female	Left	Right	Wrong	0
Polluted	8×	118	2021-05-09	3	Female	Left	Left	Correct	1
Polluted	8×	119	2021-05-09	3	Female	Right	Left	Wrong	0
Polluted	8×	120	2021-05-09	3	Female	Right	Left	Wrong	0
Polluted	10×	61	2021-05-07	1	Female	Left	Left	Correct	1	27	0.45
Polluted	10×	62	2021-05-07	1	Female	Left	Left	Correct	1
Polluted	10×	63	2021-05-07	1	Female	Right	Left	Wrong	0
Polluted	10×	64	2021-05-07	1	Female	Right	Right	Correct	1
Polluted	10×	65	2021-05-07	1	Female	Left	Right	Wrong	0
Polluted	10×	66	2021-05-07	1	Female	Left	Left	Correct	1
Polluted	10×	67	2021-05-07	1	Female	Right	Left	Wrong	0
Polluted	10×	68	2021-05-07	1	Female	Right	Left	Wrong	0
Polluted	10×	69	2021-05-07	1	Female	Left	Left	Correct	1
Polluted	10×	70	2021-05-07	1	Female	Left	Right	Wrong	0
Polluted	10×	71	2021-05-07	1	Female	Right	Left	Wrong	0
Polluted	10×	72	2021-05-07	1	Female	Right	Left	Wrong	0
Polluted	10×	73	2021-05-07	1	Female	Left	Right	Wrong	0
Polluted	10×	74	2021-05-07	1	Female	Left	Right	Wrong	0
Polluted	10×	75	2021-05-07	1	Female	Right	Left	Wrong	0
Polluted	10×	76	2021-05-07	1	Female	Right	Left	Wrong	0
Polluted	10×	77	2021-05-07	1	Female	Left	Right	Wrong	0
Polluted	10×	78	2021-05-07	1	Female	Left	Left	Correct	1
Polluted	10×	79	2021-05-07	1	Female	Right	Left	Wrong	0
Polluted	10×	80	2021-05-07	1	Female	Right	Left	Wrong	0
Polluted	10×	81	2021-05-08	2	Female	Left	Right	Wrong	0
Polluted	10×	82	2021-05-08	2	Female	Left	Right	Wrong	0
Polluted	10×	83	2021-05-08	2	Female	Right	Right	Correct	1
Polluted	10×	84	2021-05-08	2	Female	Right	Left	Wrong	0
Polluted	10×	85	2021-05-08	2	Female	Left	Right	Wrong	0
Polluted	10×	86	2021-05-08	2	Female	Left	Left	Correct	1
Polluted	10×	87	2021-05-08	2	Female	Right	Right	Correct	1
Polluted	10×	88	2021-05-08	2	Female	Right	Right	Correct	1
Polluted	10×	89	2021-05-08	2	Female	Left	Right	Wrong	0
Polluted	10×	90	2021-05-08	2	Female	Left	Right	Wrong	0
Polluted	10×	91	2021-05-08	2	Female	Right	Right	Correct	1
Polluted	10×	92	2021-05-08	2	Female	Right	Right	Correct	1
Polluted	10×	93	2021-05-08	2	Female	Left	Left	Correct	1
Polluted	10×	94	2021-05-08	2	Female	Left	Left	Correct	1
Polluted	10×	95	2021-05-08	2	Female	Right	Left	Wrong	0
Polluted	10×	96	2021-05-08	2	Female	Right	Right	Correct	1
Polluted	10×	97	2021-05-08	2	Female	Left	Right	Wrong	0
Polluted	10×	98	2021-05-08	2	Female	Left	Left	Correct	1
Polluted	10×	99	2021-05-08	2	Female	Right	Left	Wrong	0
Polluted	10×	100	2021-05-08	2	Female	Right	Right	Correct	1
Polluted	10×	101	2021-05-09	3	Female	Left	Right	Wrong	0
Polluted	10×	102	2021-05-09	3	Female	Left	Right	Wrong	0
Polluted	10×	103	2021-05-09	3	Female	Right	Right	Correct	1
Polluted	10×	104	2021-05-09	3	Female	Right	Right	Correct	1
Polluted	10×	105	2021-05-09	3	Female	Left	Right	Wrong	0
Polluted	10×	106	2021-05-09	3	Female	Left	Left	Correct	1
Polluted	10×	107	2021-05-09	3	Female	Right	Right	Correct	1
Polluted	10×	108	2021-05-09	3	Female	Right	Left	Wrong	0
Polluted	10×	109	2021-05-09	3	Female	Left	Right	Wrong	0
Polluted	10×	110	2021-05-09	3	Female	Left	Right	Wrong	0
Polluted	10×	111	2021-05-09	3	Female	Right	Left	Wrong	0
Polluted	10×	112	2021-05-09	3	Female	Right	Left	Wrong	0
Polluted	10×	113	2021-05-09	3	Female	Left	Left	Correct	1
Polluted	10×	114	2021-05-09	3	Female	Left	Left	Correct	1
Polluted	10×	115	2021-05-09	3	Female	Right	Right	Correct	1
Polluted	10×	116	2021-05-09	3	Female	Right	Left	Wrong	0
Polluted	10×	117	2021-05-09	3	Female	Left	Right	Wrong	0
Polluted	10×	118	2021-05-09	3	Female	Left	Left	Correct	1
Polluted	10×	119	2021-05-09	3	Female	Right	Right	Correct	1
Polluted	10×	120	2021-05-09	3	Female	Right	Right	Correct	1

## Sheet: Fig2d
Treatment	Dilution rate	Number	Contamination batch	Batch	Sex	Odour Position	First choice	First choice 1	First choice 2	Correct Number	Correct rate
Unpolluted	1×	1	2021-05-07	1	Male	Left	Right	Wrong	0	42	0.7
Unpolluted	1×	2	2021-05-07	1	Male	Left	Left	Correct	1
Unpolluted	1×	3	2021-05-07	1	Male	Right	Right	Correct	1
Unpolluted	1×	4	2021-05-07	1	Male	Right	Left	Wrong	0
Unpolluted	1×	5	2021-05-07	1	Male	Left	Left	Correct	1
Unpolluted	1×	6	2021-05-07	1	Male	Left	Left	Correct	1
Unpolluted	1×	7	2021-05-07	1	Male	Right	Right	Correct	1
Unpolluted	1×	8	2021-05-07	1	Male	Right	Right	Correct	1
Unpolluted	1×	9	2021-05-07	1	Male	Left	Right	Wrong	0
Unpolluted	1×	10	2021-05-07	1	Male	Left	Left	Correct	1
Unpolluted	1×	11	2021-05-07	1	Male	Right	Right	Correct	1
Unpolluted	1×	12	2021-05-07	1	Male	Right	Right	Correct	1
Unpolluted	1×	13	2021-05-07	1	Male	Left	Left	Correct	1
Unpolluted	1×	14	2021-05-07	1	Male	Left	Left	Correct	1
Unpolluted	1×	15	2021-05-07	1	Male	Right	Right	Correct	1
Unpolluted	1×	16	2021-05-07	1	Male	Right	Right	Correct	1
Unpolluted	1×	17	2021-05-07	1	Male	Left	Right	Wrong	0
Unpolluted	1×	18	2021-05-07	1	Male	Left	Left	Correct	1
Unpolluted	1×	19	2021-05-07	1	Male	Right	Left	Wrong	0
Unpolluted	1×	20	2021-05-07	1	Male	Right	Right	Correct	1
Unpolluted	1×	21	2021-05-08	2	Male	Left	Left	Correct	1
Unpolluted	1×	22	2021-05-08	2	Male	Left	Left	Correct	1
Unpolluted	1×	23	2021-05-08	2	Male	Right	Right	Correct	1
Unpolluted	1×	24	2021-05-08	2	Male	Right	Left	Wrong	0
Unpolluted	1×	25	2021-05-08	2	Male	Left	Left	Correct	1
Unpolluted	1×	26	2021-05-08	2	Male	Left	Left	Correct	1
Unpolluted	1×	27	2021-05-08	2	Male	Right	Right	Correct	1
Unpolluted	1×	28	2021-05-08	2	Male	Right	Right	Correct	1
Unpolluted	1×	29	2021-05-08	2	Male	Left	Left	Correct	1
Unpolluted	1×	30	2021-05-08	2	Male	Left	Left	Correct	1
Unpolluted	1×	31	2021-05-08	2	Male	Right	Right	Correct	1
Unpolluted	1×	32	2021-05-08	2	Male	Right	Left	Wrong	0
Unpolluted	1×	33	2021-05-08	2	Male	Left	Left	Correct	1
Unpolluted	1×	34	2021-05-08	2	Male	Left	Left	Correct	1
Unpolluted	1×	35	2021-05-08	2	Male	Right	Right	Correct	1
Unpolluted	1×	36	2021-05-08	2	Male	Right	Right	Correct	1
Unpolluted	1×	37	2021-05-08	2	Male	Left	Right	Wrong	0
Unpolluted	1×	38	2021-05-08	2	Male	Left	Right	Wrong	0
Unpolluted	1×	39	2021-05-08	2	Male	Right	Left	Wrong	0
Unpolluted	1×	40	2021-05-08	2	Male	Right	Right	Correct	1
Unpolluted	1×	41	2021-05-09	3	Male	Left	Left	Correct	1
Unpolluted	1×	42	2021-05-09	3	Male	Left	Left	Correct	1
Unpolluted	1×	43	2021-05-09	3	Male	Right	Right	Correct	1
Unpolluted	1×	44	2021-05-09	3	Male	Right	Right	Correct	1
Unpolluted	1×	45	2021-05-09	3	Male	Left	Left	Correct	1
Unpolluted	1×	46	2021-05-09	3	Male	Left	Right	Wrong	0
Unpolluted	1×	47	2021-05-09	3	Male	Right	Right	Correct	1
Unpolluted	1×	48	2021-05-09	3	Male	Right	Left	Wrong	0
Unpolluted	1×	49	2021-05-09	3	Male	Left	Right	Wrong	0
Unpolluted	1×	50	2021-05-09	3	Male	Left	Left	Correct	1
Unpolluted	1×	51	2021-05-09	3	Male	Right	Left	Wrong	0
Unpolluted	1×	52	2021-05-09	3	Male	Right	Right	Correct	1
Unpolluted	1×	53	2021-05-09	3	Male	Left	Right	Wrong	0
Unpolluted	1×	54	2021-05-09	3	Male	Left	Right	Wrong	0
Unpolluted	1×	55	2021-05-09	3	Male	Right	Right	Correct	1
Unpolluted	1×	56	2021-05-09	3	Male	Right	Right	Correct	1
Unpolluted	1×	57	2021-05-09	3	Male	Left	Left	Correct	1
Unpolluted	1×	58	2021-05-09	3	Male	Left	Right	Wrong	0
Unpolluted	1×	59	2021-05-09	3	Male	Right	Right	Correct	1
Unpolluted	1×	60	2021-05-09	3	Male	Right	Left	Wrong	0
Unpolluted	2×	1	2021-05-07	1	Male	Left	Left	Correct	1	42	0.7
Unpolluted	2×	2	2021-05-07	1	Male	Left	Left	Correct	1
Unpolluted	2×	3	2021-05-07	1	Male	Right	Right	Correct	1
Unpolluted	2×	4	2021-05-07	1	Male	Right	Left	Wrong	0
Unpolluted	2×	5	2021-05-07	1	Male	Left	Left	Correct	1
Unpolluted	2×	6	2021-05-07	1	Male	Left	Left	Correct	1
Unpolluted	2×	7	2021-05-07	1	Male	Right	Right	Correct	1
Unpolluted	2×	8	2021-05-07	1	Male	Right	Left	Wrong	0
Unpolluted	2×	9	2021-05-07	1	Male	Left	Left	Correct	1
Unpolluted	2×	10	2021-05-07	1	Male	Left	Left	Correct	1
Unpolluted	2×	11	2021-05-07	1	Male	Right	Right	Correct	1
Unpolluted	2×	12	2021-05-07	1	Male	Right	Right	Correct	1
Unpolluted	2×	13	2021-05-07	1	Male	Left	Left	Correct	1
Unpolluted	2×	14	2021-05-07	1	Male	Left	Left	Correct	1
Unpolluted	2×	15	2021-05-07	1	Male	Right	Left	Wrong	0
Unpolluted	2×	16	2021-05-07	1	Male	Right	Left	Wrong	0
Unpolluted	2×	17	2021-05-07	1	Male	Left	Left	Correct	1
Unpolluted	2×	18	2021-05-07	1	Male	Left	Left	Correct	1
Unpolluted	2×	19	2021-05-07	1	Male	Right	Right	Correct	1
Unpolluted	2×	20	2021-05-07	1	Male	Right	Left	Wrong	0
Unpolluted	2×	21	2021-05-08	2	Male	Left	Left	Correct	1
Unpolluted	2×	22	2021-05-08	2	Male	Left	Left	Correct	1
Unpolluted	2×	23	2021-05-08	2	Male	Right	Right	Correct	1
Unpolluted	2×	24	2021-05-08	2	Male	Right	Right	Correct	1
Unpolluted	2×	25	2021-05-08	2	Male	Left	Left	Correct	1
Unpolluted	2×	26	2021-05-08	2	Male	Left	Right	Wrong	0
Unpolluted	2×	27	2021-05-08	2	Male	Right	Right	Correct	1
Unpolluted	2×	28	2021-05-08	2	Male	Right	Right	Correct	1
Unpolluted	2×	29	2021-05-08	2	Male	Left	Left	Correct	1
Unpolluted	2×	30	2021-05-08	2	Male	Left	Right	Wrong	0
Unpolluted	2×	31	2021-05-08	2	Male	Right	Left	Wrong	0
Unpolluted	2×	32	2021-05-08	2	Male	Right	Right	Correct	1
Unpolluted	2×	33	2021-05-08	2	Male	Left	Right	Wrong	0
Unpolluted	2×	34	2021-05-08	2	Male	Left	Left	Correct	1
Unpolluted	2×	35	2021-05-08	2	Male	Right	Right	Correct	1
Unpolluted	2×	36	2021-05-08	2	Male	Right	Right	Correct	1
Unpolluted	2×	37	2021-05-08	2	Male	Left	Right	Wrong	0
Unpolluted	2×	38	2021-05-08	2	Male	Left	Left	Correct	1
Unpolluted	2×	39	2021-05-08	2	Male	Right	Right	Correct	1
Unpolluted	2×	40	2021-05-08	2	Male	Right	Left	Wrong	0
Unpolluted	2×	41	2021-05-09	3	Male	Left	Right	Wrong	0
Unpolluted	2×	42	2021-05-09	3	Male	Left	Left	Correct	1
Unpolluted	2×	43	2021-05-09	3	Male	Right	Right	Correct	1
Unpolluted	2×	44	2021-05-09	3	Male	Right	Right	Correct	1
Unpolluted	2×	45	2021-05-09	3	Male	Left	Right	Wrong	0
Unpolluted	2×	46	2021-05-09	3	Male	Left	Right	Wrong	0
Unpolluted	2×	47	2021-05-09	3	Male	Right	Left	Wrong	0
Unpolluted	2×	48	2021-05-09	3	Male	Right	Right	Correct	1
Unpolluted	2×	49	2021-05-09	3	Male	Left	Left	Correct	1
Unpolluted	2×	50	2021-05-09	3	Male	Left	Left	Correct	1
Unpolluted	2×	51	2021-05-09	3	Male	Right	Left	Wrong	0
Unpolluted	2×	52	2021-05-09	3	Male	Right	Left	Wrong	0
Unpolluted	2×	53	2021-05-09	3	Male	Left	Right	Wrong	0
Unpolluted	2×	54	2021-05-09	3	Male	Left	Left	Correct	1
Unpolluted	2×	55	2021-05-09	3	Male	Right	Right	Correct	1
Unpolluted	2×	56	2021-05-09	3	Male	Right	Right	Correct	1
Unpolluted	2×	57	2021-05-09	3	Male	Left	Left	Correct	1
Unpolluted	2×	58	2021-05-09	3	Male	Left	Left	Correct	1
Unpolluted	2×	59	2021-05-09	3	Male	Right	Right	Correct	1
Unpolluted	2×	60	2021-05-09	3	Male	Right	Right	Correct	1
Unpolluted	5×	1	2021-05-07	1	Male	Left	Left	Correct	1	44	0.733333
Unpolluted	5×	2	2021-05-07	1	Male	Left	Left	Correct	1
Unpolluted	5×	3	2021-05-07	1	Male	Right	Left	Wrong	0
Unpolluted	5×	4	2021-05-07	1	Male	Right	Right	Correct	1
Unpolluted	5×	5	2021-05-07	1	Male	Left	Left	Correct	1
Unpolluted	5×	6	2021-05-07	1	Male	Left	Left	Correct	1
Unpolluted	5×	7	2021-05-07	1	Male	Right	Right	Correct	1
Unpolluted	5×	8	2021-05-07	1	Male	Right	Left	Wrong	0
Unpolluted	5×	9	2021-05-07	1	Male	Left	Left	Correct	1
Unpolluted	5×	10	2021-05-07	1	Male	Left	Left	Correct	1
Unpolluted	5×	11	2021-05-07	1	Male	Right	Right	Correct	1
Unpolluted	5×	12	2021-05-07	1	Male	Right	Right	Correct	1
Unpolluted	5×	13	2021-05-07	1	Male	Left	Right	Wrong	0
Unpolluted	5×	14	2021-05-07	1	Male	Left	Left	Correct	1
Unpolluted	5×	15	2021-05-07	1	Male	Right	Left	Wrong	0
Unpolluted	5×	16	2021-05-07	1	Male	Right	Left	Wrong	0
Unpolluted	5×	17	2021-05-07	1	Male	Left	Left	Correct	1
Unpolluted	5×	18	2021-05-07	1	Male	Left	Right	Wrong	0
Unpolluted	5×	19	2021-05-07	1	Male	Right	Left	Wrong	0
Unpolluted	5×	20	2021-05-07	1	Male	Right	Right	Correct	1
Unpolluted	5×	21	2021-05-08	2	Male	Left	Left	Correct	1
Unpolluted	5×	22	2021-05-08	2	Male	Left	Left	Correct	1
Unpolluted	5×	23	2021-05-08	2	Male	Right	Right	Correct	1
Unpolluted	5×	24	2021-05-08	2	Male	Right	Right	Correct	1
Unpolluted	5×	25	2021-05-08	2	Male	Left	Right	Wrong	0
Unpolluted	5×	26	2021-05-08	2	Male	Left	Left	Correct	1
Unpolluted	5×	27	2021-05-08	2	Male	Right	Right	Correct	1
Unpolluted	5×	28	2021-05-08	2	Male	Right	Left	Wrong	0
Unpolluted	5×	29	2021-05-08	2	Male	Left	Left	Correct	1
Unpolluted	5×	30	2021-05-08	2	Male	Left	Left	Correct	1
Unpolluted	5×	31	2021-05-08	2	Male	Right	Left	Wrong	0
Unpolluted	5×	32	2021-05-08	2	Male	Right	Right	Correct	1
Unpolluted	5×	33	2021-05-08	2	Male	Left	Left	Correct	1
Unpolluted	5×	34	2021-05-08	2	Male	Left	Right	Wrong	0
Unpolluted	5×	35	2021-05-08	2	Male	Right	Right	Correct	1
Unpolluted	5×	36	2021-05-08	2	Male	Right	Right	Correct	1
Unpolluted	5×	37	2021-05-08	2	Male	Left	Left	Correct	1
Unpolluted	5×	38	2021-05-08	2	Male	Left	Left	Correct	1
Unpolluted	5×	39	2021-05-08	2	Male	Right	Right	Correct	1
Unpolluted	5×	40	2021-05-08	2	Male	Right	Right	Correct	1
Unpolluted	5×	41	2021-05-09	3	Male	Left	Right	Wrong	0
Unpolluted	5×	42	2021-05-09	3	Male	Left	Left	Correct	1
Unpolluted	5×	43	2021-05-09	3	Male	Right	Right	Correct	1
Unpolluted	5×	44	2021-05-09	3	Male	Right	Right	Correct	1
Unpolluted	5×	45	2021-05-09	3	Male	Left	Left	Correct	1
Unpolluted	5×	46	2021-05-09	3	Male	Left	Right	Wrong	0
Unpolluted	5×	47	2021-05-09	3	Male	Right	Right	Correct	1
Unpolluted	5×	48	2021-05-09	3	Male	Right	Right	Correct	1
Unpolluted	5×	49	2021-05-09	3	Male	Left	Left	Correct	1
Unpolluted	5×	50	2021-05-09	3	Male	Left	Left	Correct	1
Unpolluted	5×	51	2021-05-09	3	Male	Right	Right	Correct	1
Unpolluted	5×	52	2021-05-09	3	Male	Right	Left	Wrong	0
Unpolluted	5×	53	2021-05-09	3	Male	Left	Left	Correct	1
Unpolluted	5×	54	2021-05-09	3	Male	Left	Right	Wrong	0
Unpolluted	5×	55	2021-05-09	3	Male	Right	Left	Wrong	0
Unpolluted	5×	56	2021-05-09	3	Male	Right	Right	Correct	1
Unpolluted	5×	57	2021-05-09	3	Male	Left	Left	Correct	1
Unpolluted	5×	58	2021-05-09	3	Male	Left	Left	Correct	1
Unpolluted	5×	59	2021-05-09	3	Male	Right	Right	Correct	1
Unpolluted	5×	60	2021-05-09	3	Male	Right	Right	Correct	1
Unpolluted	8×	1	2021-05-07	1	Male	Left	Left	Correct	1	37	0.616667
Unpolluted	8×	2	2021-05-07	1	Male	Left	Left	Correct	1
Unpolluted	8×	3	2021-05-07	1	Male	Right	Left	Wrong	0
Unpolluted	8×	4	2021-05-07	1	Male	Right	Left	Wrong	0
Unpolluted	8×	5	2021-05-07	1	Male	Left	Left	Correct	1
Unpolluted	8×	6	2021-05-07	1	Male	Left	Left	Correct	1
Unpolluted	8×	7	2021-05-07	1	Male	Right	Right	Correct	1
Unpolluted	8×	8	2021-05-07	1	Male	Right	Right	Correct	1
Unpolluted	8×	9	2021-05-07	1	Male	Left	Left	Correct	1
Unpolluted	8×	10	2021-05-07	1	Male	Left	Right	Wrong	0
Unpolluted	8×	11	2021-05-07	1	Male	Right	Left	Wrong	0
Unpolluted	8×	12	2021-05-07	1	Male	Right	Left	Wrong	0
Unpolluted	8×	13	2021-05-07	1	Male	Left	Left	Correct	1
Unpolluted	8×	14	2021-05-07	1	Male	Left	Left	Correct	1
Unpolluted	8×	15	2021-05-07	1	Male	Right	Right	Correct	1
Unpolluted	8×	16	2021-05-07	1	Male	Right	Left	Wrong	0
Unpolluted	8×	17	2021-05-07	1	Male	Left	Left	Correct	1
Unpolluted	8×	18	2021-05-07	1	Male	Left	Right	Wrong	0
Unpolluted	8×	19	2021-05-07	1	Male	Right	Left	Wrong	0
Unpolluted	8×	20	2021-05-07	1	Male	Right	Right	Correct	1
Unpolluted	8×	21	2021-05-08	2	Male	Left	Left	Correct	1
Unpolluted	8×	22	2021-05-08	2	Male	Left	Left	Correct	1
Unpolluted	8×	23	2021-05-08	2	Male	Right	Left	Wrong	0
Unpolluted	8×	24	2021-05-08	2	Male	Right	Right	Correct	1
Unpolluted	8×	25	2021-05-08	2	Male	Left	Left	Correct	1
Unpolluted	8×	26	2021-05-08	2	Male	Left	Left	Correct	1
Unpolluted	8×	27	2021-05-08	2	Male	Right	Left	Wrong	0
Unpolluted	8×	28	2021-05-08	2	Male	Right	Right	Correct	1
Unpolluted	8×	29	2021-05-08	2	Male	Left	Left	Correct	1
Unpolluted	8×	30	2021-05-08	2	Male	Left	Right	Wrong	0
Unpolluted	8×	31	2021-05-08	2	Male	Right	Right	Correct	1
Unpolluted	8×	32	2021-05-08	2	Male	Right	Right	Correct	1
Unpolluted	8×	33	2021-05-08	2	Male	Left	Left	Correct	1
Unpolluted	8×	34	2021-05-08	2	Male	Left	Left	Correct	1
Unpolluted	8×	35	2021-05-08	2	Male	Right	Left	Wrong	0
Unpolluted	8×	36	2021-05-08	2	Male	Right	Right	Correct	1
Unpolluted	8×	37	2021-05-08	2	Male	Left	Left	Correct	1
Unpolluted	8×	38	2021-05-08	2	Male	Left	Right	Wrong	0
Unpolluted	8×	39	2021-05-08	2	Male	Right	Right	Correct	1
Unpolluted	8×	40	2021-05-08	2	Male	Right	Right	Correct	1
Unpolluted	8×	41	2021-05-09	3	Male	Left	Right	Wrong	0
Unpolluted	8×	42	2021-05-09	3	Male	Left	Left	Correct	1
Unpolluted	8×	43	2021-05-09	3	Male	Right	Right	Correct	1
Unpolluted	8×	44	2021-05-09	3	Male	Right	Right	Correct	1
Unpolluted	8×	45	2021-05-09	3	Male	Left	Left	Correct	1
Unpolluted	8×	46	2021-05-09	3	Male	Left	Right	Wrong	0
Unpolluted	8×	47	2021-05-09	3	Male	Right	Right	Correct	1
Unpolluted	8×	48	2021-05-09	3	Male	Right	Left	Wrong	0
Unpolluted	8×	49	2021-05-09	3	Male	Left	Right	Wrong	0
Unpolluted	8×	50	2021-05-09	3	Male	Left	Left	Correct	1
Unpolluted	8×	51	2021-05-09	3	Male	Right	Left	Wrong	0
Unpolluted	8×	52	2021-05-09	3	Male	Right	Left	Wrong	0
Unpolluted	8×	53	2021-05-09	3	Male	Left	Right	Wrong	0
Unpolluted	8×	54	2021-05-09	3	Male	Left	Left	Correct	1
Unpolluted	8×	55	2021-05-09	3	Male	Right	Left	Wrong	0
Unpolluted	8×	56	2021-05-09	3	Male	Right	Right	Correct	1
Unpolluted	8×	57	2021-05-09	3	Male	Left	Left	Correct	1
Unpolluted	8×	58	2021-05-09	3	Male	Left	Right	Wrong	0
Unpolluted	8×	59	2021-05-09	3	Male	Right	Right	Correct	1
Unpolluted	8×	60	2021-05-09	3	Male	Right	Left	Wrong	0
Unpolluted	10×	1	2021-05-07	1	Male	Left	Right	Wrong	0	36	0.6
Unpolluted	10×	2	2021-05-07	1	Male	Left	Right	Wrong	0
Unpolluted	10×	3	2021-05-07	1	Male	Right	Left	Wrong	0
Unpolluted	10×	4	2021-05-07	1	Male	Right	Left	Wrong	0
Unpolluted	10×	5	2021-05-07	1	Male	Left	Left	Correct	1
Unpolluted	10×	6	2021-05-07	1	Male	Left	Left	Correct	1
Unpolluted	10×	7	2021-05-07	1	Male	Right	Right	Correct	1
Unpolluted	10×	8	2021-05-07	1	Male	Right	Left	Wrong	0
Unpolluted	10×	9	2021-05-07	1	Male	Left	Right	Wrong	0
Unpolluted	10×	10	2021-05-07	1	Male	Left	Left	Correct	1
Unpolluted	10×	11	2021-05-07	1	Male	Right	Right	Correct	1
Unpolluted	10×	12	2021-05-07	1	Male	Right	Left	Wrong	0
Unpolluted	10×	13	2021-05-07	1	Male	Left	Right	Wrong	0
Unpolluted	10×	14	2021-05-07	1	Male	Left	Left	Correct	1
Unpolluted	10×	15	2021-05-07	1	Male	Right	Right	Correct	1
Unpolluted	10×	16	2021-05-07	1	Male	Right	Right	Correct	1
Unpolluted	10×	17	2021-05-07	1	Male	Left	Left	Correct	1
Unpolluted	10×	18	2021-05-07	1	Male	Left	Left	Correct	1
Unpolluted	10×	19	2021-05-07	1	Male	Right	Left	Wrong	0
Unpolluted	10×	20	2021-05-07	1	Male	Right	Right	Correct	1
Unpolluted	10×	21	2021-05-08	2	Male	Left	Right	Wrong	0
Unpolluted	10×	22	2021-05-08	2	Male	Left	Left	Correct	1
Unpolluted	10×	23	2021-05-08	2	Male	Right	Right	Correct	1
Unpolluted	10×	24	2021-05-08	2	Male	Right	Right	Correct	1
Unpolluted	10×	25	2021-05-08	2	Male	Left	Left	Correct	1
Unpolluted	10×	26	2021-05-08	2	Male	Left	Right	Wrong	0
Unpolluted	10×	27	2021-05-08	2	Male	Right	Right	Correct	1
Unpolluted	10×	28	2021-05-08	2	Male	Right	Right	Correct	1
Unpolluted	10×	29	2021-05-08	2	Male	Left	Right	Wrong	0
Unpolluted	10×	30	2021-05-08	2	Male	Left	Left	Correct	1
Unpolluted	10×	31	2021-05-08	2	Male	Right	Left	Wrong	0
Unpolluted	10×	32	2021-05-08	2	Male	Right	Right	Correct	1
Unpolluted	10×	33	2021-05-08	2	Male	Left	Left	Correct	1
Unpolluted	10×	34	2021-05-08	2	Male	Left	Left	Correct	1
Unpolluted	10×	35	2021-05-08	2	Male	Right	Right	Correct	1
Unpolluted	10×	36	2021-05-08	2	Male	Right	Right	Correct	1
Unpolluted	10×	37	2021-05-08	2	Male	Left	Right	Wrong	0
Unpolluted	10×	38	2021-05-08	2	Male	Left	Right	Wrong	0
Unpolluted	10×	39	2021-05-08	2	Male	Right	Left	Wrong	0
Unpolluted	10×	40	2021-05-08	2	Male	Right	Right	Correct	1
Unpolluted	10×	41	2021-05-09	3	Male	Left	Right	Wrong	0
Unpolluted	10×	42	2021-05-09	3	Male	Left	Right	Wrong	0
Unpolluted	10×	43	2021-05-09	3	Male	Right	Right	Correct	1
Unpolluted	10×	44	2021-05-09	3	Male	Right	Right	Correct	1
Unpolluted	10×	45	2021-05-09	3	Male	Left	Left	Correct	1
Unpolluted	10×	46	2021-05-09	3	Male	Left	Left	Correct	1
Unpolluted	10×	47	2021-05-09	3	Male	Right	Left	Wrong	0
Unpolluted	10×	48	2021-05-09	3	Male	Right	Right	Correct	1
Unpolluted	10×	49	2021-05-09	3	Male	Left	Left	Correct	1
Unpolluted	10×	50	2021-05-09	3	Male	Left	Left	Correct	1
Unpolluted	10×	51	2021-05-09	3	Male	Right	Right	Correct	1
Unpolluted	10×	52	2021-05-09	3	Male	Right	Left	Wrong	0
Unpolluted	10×	53	2021-05-09	3	Male	Left	Right	Wrong	0
Unpolluted	10×	54	2021-05-09	3	Male	Left	Left	Correct	1
Unpolluted	10×	55	2021-05-09	3	Male	Right	Right	Correct	1
Unpolluted	10×	56	2021-05-09	3	Male	Right	Left	Wrong	0
Unpolluted	10×	57	2021-05-09	3	Male	Left	Left	Correct	1
Unpolluted	10×	58	2021-05-09	3	Male	Left	Left	Correct	1
Unpolluted	10×	59	2021-05-09	3	Male	Right	Left	Wrong	0
Unpolluted	10×	60	2021-05-09	3	Male	Right	Left	Wrong	0
Polluted	1×	1	2021-05-07	1	Male	Left	Left	Correct	1	38	0.633333
Polluted	1×	2	2021-05-07	1	Male	Left	Left	Correct	1
Polluted	1×	3	2021-05-07	1	Male	Right	Right	Correct	1
Polluted	1×	4	2021-05-07	1	Male	Right	Left	Wrong	0
Polluted	1×	5	2021-05-07	1	Male	Left	Left	Correct	1
Polluted	1×	6	2021-05-07	1	Male	Left	Left	Correct	1
Polluted	1×	7	2021-05-07	1	Male	Right	Right	Correct	1
Polluted	1×	8	2021-05-07	1	Male	Right	Right	Correct	1
Polluted	1×	9	2021-05-07	1	Male	Left	Left	Correct	1
Polluted	1×	10	2021-05-07	1	Male	Left	Left	Correct	1
Polluted	1×	11	2021-05-07	1	Male	Right	Left	Wrong	0
Polluted	1×	12	2021-05-07	1	Male	Right	Right	Correct	1
Polluted	1×	13	2021-05-07	1	Male	Left	Right	Wrong	0
Polluted	1×	14	2021-05-07	1	Male	Left	Left	Correct	1
Polluted	1×	15	2021-05-07	1	Male	Right	Right	Correct	1
Polluted	1×	16	2021-05-07	1	Male	Right	Right	Correct	1
Polluted	1×	17	2021-05-07	1	Male	Left	Right	Wrong	0
Polluted	1×	18	2021-05-07	1	Male	Left	Left	Correct	1
Polluted	1×	19	2021-05-07	1	Male	Right	Left	Wrong	0
Polluted	1×	20	2021-05-07	1	Male	Right	Left	Wrong	0
Polluted	1×	21	2021-05-08	2	Male	Left	Right	Wrong	0
Polluted	1×	22	2021-05-08	2	Male	Left	Left	Correct	1
Polluted	1×	23	2021-05-08	2	Male	Right	Right	Correct	1
Polluted	1×	24	2021-05-08	2	Male	Right	Right	Correct	1
Polluted	1×	25	2021-05-08	2	Male	Left	Left	Correct	1
Polluted	1×	26	2021-05-08	2	Male	Left	Right	Wrong	0
Polluted	1×	27	2021-05-08	2	Male	Right	Right	Correct	1
Polluted	1×	28	2021-05-08	2	Male	Right	Left	Wrong	0
Polluted	1×	29	2021-05-08	2	Male	Left	Left	Correct	1
Polluted	1×	30	2021-05-08	2	Male	Left	Right	Wrong	0
Polluted	1×	31	2021-05-08	2	Male	Right	Right	Correct	1
Polluted	1×	32	2021-05-08	2	Male	Right	Left	Wrong	0
Polluted	1×	33	2021-05-08	2	Male	Left	Right	Wrong	0
Polluted	1×	34	2021-05-08	2	Male	Left	Left	Correct	1
Polluted	1×	35	2021-05-08	2	Male	Right	Right	Correct	1
Polluted	1×	36	2021-05-08	2	Male	Right	Left	Wrong	0
Polluted	1×	37	2021-05-08	2	Male	Left	Left	Correct	1
Polluted	1×	38	2021-05-08	2	Male	Left	Right	Wrong	0
Polluted	1×	39	2021-05-08	2	Male	Right	Left	Wrong	0
Polluted	1×	40	2021-05-08	2	Male	Right	Left	Wrong	0
Polluted	1×	41	2021-05-09	3	Male	Left	Right	Wrong	0
Polluted	1×	42	2021-05-09	3	Male	Left	Right	Wrong	0
Polluted	1×	43	2021-05-09	3	Male	Right	Right	Correct	1
Polluted	1×	44	2021-05-09	3	Male	Right	Right	Correct	1
Polluted	1×	45	2021-05-09	3	Male	Left	Left	Correct	1
Polluted	1×	46	2021-05-09	3	Male	Left	Left	Correct	1
Polluted	1×	47	2021-05-09	3	Male	Right	Right	Correct	1
Polluted	1×	48	2021-05-09	3	Male	Right	Right	Correct	1
Polluted	1×	49	2021-05-09	3	Male	Left	Right	Wrong	0
Polluted	1×	50	2021-05-09	3	Male	Left	Left	Correct	1
Polluted	1×	51	2021-05-09	3	Male	Right	Left	Wrong	0
Polluted	1×	52	2021-05-09	3	Male	Right	Right	Correct	1
Polluted	1×	53	2021-05-09	3	Male	Left	Left	Correct	1
Polluted	1×	54	2021-05-09	3	Male	Left	Right	Wrong	0
Polluted	1×	55	2021-05-09	3	Male	Right	Left	Wrong	0
Polluted	1×	56	2021-05-09	3	Male	Right	Right	Correct	1
Polluted	1×	57	2021-05-09	3	Male	Left	Left	Correct	1
Polluted	1×	58	2021-05-09	3	Male	Left	Left	Correct	1
Polluted	1×	59	2021-05-09	3	Male	Right	Right	Correct	1
Polluted	1×	60	2021-05-09	3	Male	Right	Right	Correct	1
Polluted	2×	1	2021-05-07	1	Male	Left	Right	Wrong	0	31	0.516667
Polluted	2×	2	2021-05-07	1	Male	Left	Right	Wrong	0
Polluted	2×	3	2021-05-07	1	Male	Right	Left	Wrong	0
Polluted	2×	4	2021-05-07	1	Male	Right	Right	Correct	1
Polluted	2×	5	2021-05-07	1	Male	Left	Left	Correct	1
Polluted	2×	6	2021-05-07	1	Male	Left	Left	Correct	1
Polluted	2×	7	2021-05-07	1	Male	Right	Right	Correct	1
Polluted	2×	8	2021-05-07	1	Male	Right	Left	Wrong	0
Polluted	2×	9	2021-05-07	1	Male	Left	Right	Wrong	0
Polluted	2×	10	2021-05-07	1	Male	Left	Left	Correct	1
Polluted	2×	11	2021-05-07	1	Male	Right	Left	Wrong	0
Polluted	2×	12	2021-05-07	1	Male	Right	Right	Correct	1
Polluted	2×	13	2021-05-07	1	Male	Left	Right	Wrong	0
Polluted	2×	14	2021-05-07	1	Male	Left	Left	Correct	1
Polluted	2×	15	2021-05-07	1	Male	Right	Left	Wrong	0
Polluted	2×	16	2021-05-07	1	Male	Right	Left	Wrong	0
Polluted	2×	17	2021-05-07	1	Male	Left	Right	Wrong	0
Polluted	2×	18	2021-05-07	1	Male	Left	Right	Wrong	0
Polluted	2×	19	2021-05-07	1	Male	Right	Left	Wrong	0
Polluted	2×	20	2021-05-07	1	Male	Right	Left	Wrong	0
Polluted	2×	21	2021-05-08	2	Male	Left	Right	Wrong	0
Polluted	2×	22	2021-05-08	2	Male	Left	Left	Correct	1
Polluted	2×	23	2021-05-08	2	Male	Right	Right	Correct	1
Polluted	2×	24	2021-05-08	2	Male	Right	Left	Wrong	0
Polluted	2×	25	2021-05-08	2	Male	Left	Left	Correct	1
Polluted	2×	26	2021-05-08	2	Male	Left	Left	Correct	1
Polluted	2×	27	2021-05-08	2	Male	Right	Left	Wrong	0
Polluted	2×	28	2021-05-08	2	Male	Right	Right	Correct	1
Polluted	2×	29	2021-05-08	2	Male	Left	Left	Correct	1
Polluted	2×	30	2021-05-08	2	Male	Left	Left	Correct	1
Polluted	2×	31	2021-05-08	2	Male	Right	Right	Correct	1
Polluted	2×	32	2021-05-08	2	Male	Right	Right	Correct	1
Polluted	2×	33	2021-05-08	2	Male	Left	Left	Correct	1
Polluted	2×	34	2021-05-08	2	Male	Left	Right	Wrong	0
Polluted	2×	35	2021-05-08	2	Male	Right	Right	Correct	1
Polluted	2×	36	2021-05-08	2	Male	Right	Right	Correct	1
Polluted	2×	37	2021-05-08	2	Male	Left	Right	Wrong	0
Polluted	2×	38	2021-05-08	2	Male	Left	Left	Correct	1
Polluted	2×	39	2021-05-08	2	Male	Right	Left	Wrong	0
Polluted	2×	40	2021-05-08	2	Male	Right	Right	Correct	1
Polluted	2×	41	2021-05-09	3	Male	Left	Right	Wrong	0
Polluted	2×	42	2021-05-09	3	Male	Left	Right	Wrong	0
Polluted	2×	43	2021-05-09	3	Male	Right	Right	Correct	1
Polluted	2×	44	2021-05-09	3	Male	Right	Right	Correct	1
Polluted	2×	45	2021-05-09	3	Male	Left	Left	Correct	1
Polluted	2×	46	2021-05-09	3	Male	Left	Right	Wrong	0
Polluted	2×	47	2021-05-09	3	Male	Right	Right	Correct	1
Polluted	2×	48	2021-05-09	3	Male	Right	Left	Wrong	0
Polluted	2×	49	2021-05-09	3	Male	Left	Right	Wrong	0
Polluted	2×	50	2021-05-09	3	Male	Left	Right	Wrong	0
Polluted	2×	51	2021-05-09	3	Male	Right	Right	Correct	1
Polluted	2×	52	2021-05-09	3	Male	Right	Right	Correct	1
Polluted	2×	53	2021-05-09	3	Male	Left	Left	Correct	1
Polluted	2×	54	2021-05-09	3	Male	Left	Right	Wrong	0
Polluted	2×	55	2021-05-09	3	Male	Right	Right	Correct	1
Polluted	2×	56	2021-05-09	3	Male	Right	Left	Wrong	0
Polluted	2×	57	2021-05-09	3	Male	Left	Left	Correct	1
Polluted	2×	58	2021-05-09	3	Male	Left	Right	Wrong	0
Polluted	2×	59	2021-05-09	3	Male	Right	Left	Wrong	0
Polluted	2×	60	2021-05-09	3	Male	Right	Right	Correct	1
Polluted	5×	1	2021-05-07	1	Male	Left	Left	Correct	1	32	0.533333
Polluted	5×	2	2021-05-07	1	Male	Left	Left	Correct	1
Polluted	5×	3	2021-05-07	1	Male	Right	Left	Wrong	0
Polluted	5×	4	2021-05-07	1	Male	Right	Left	Wrong	0
Polluted	5×	5	2021-05-07	1	Male	Left	Left	Correct	1
Polluted	5×	6	2021-05-07	1	Male	Left	Right	Wrong	0
Polluted	5×	7	2021-05-07	1	Male	Right	Left	Wrong	0
Polluted	5×	8	2021-05-07	1	Male	Right	Left	Wrong	0
Polluted	5×	9	2021-05-07	1	Male	Left	Right	Wrong	0
Polluted	5×	10	2021-05-07	1	Male	Left	Left	Correct	1
Polluted	5×	11	2021-05-07	1	Male	Right	Right	Correct	1
Polluted	5×	12	2021-05-07	1	Male	Right	Right	Correct	1
Polluted	5×	13	2021-05-07	1	Male	Left	Left	Correct	1
Polluted	5×	14	2021-05-07	1	Male	Left	Left	Correct	1
Polluted	5×	15	2021-05-07	1	Male	Right	Right	Correct	1
Polluted	5×	16	2021-05-07	1	Male	Right	Left	Wrong	0
Polluted	5×	17	2021-05-07	1	Male	Left	Left	Correct	1
Polluted	5×	18	2021-05-07	1	Male	Left	Left	Correct	1
Polluted	5×	19	2021-05-07	1	Male	Right	Right	Correct	1
Polluted	5×	20	2021-05-07	1	Male	Right	Right	Correct	1
Polluted	5×	21	2021-05-08	2	Male	Left	Right	Wrong	0
Polluted	5×	22	2021-05-08	2	Male	Left	Right	Wrong	0
Polluted	5×	23	2021-05-08	2	Male	Right	Right	Correct	1
Polluted	5×	24	2021-05-08	2	Male	Right	Left	Wrong	0
Polluted	5×	25	2021-05-08	2	Male	Left	Right	Wrong	0
Polluted	5×	26	2021-05-08	2	Male	Left	Left	Correct	1
Polluted	5×	27	2021-05-08	2	Male	Right	Right	Correct	1
Polluted	5×	28	2021-05-08	2	Male	Right	Left	Wrong	0
Polluted	5×	29	2021-05-08	2	Male	Left	Left	Correct	1
Polluted	5×	30	2021-05-08	2	Male	Left	Left	Correct	1
Polluted	5×	31	2021-05-08	2	Male	Right	Right	Correct	1
Polluted	5×	32	2021-05-08	2	Male	Right	Left	Wrong	0
Polluted	5×	33	2021-05-08	2	Male	Left	Left	Correct	1
Polluted	5×	34	2021-05-08	2	Male	Left	Right	Wrong	0
Polluted	5×	35	2021-05-08	2	Male	Right	Left	Wrong	0
Polluted	5×	36	2021-05-08	2	Male	Right	Left	Wrong	0
Polluted	5×	37	2021-05-08	2	Male	Left	Left	Correct	1
Polluted	5×	38	2021-05-08	2	Male	Left	Left	Correct	1
Polluted	5×	39	2021-05-08	2	Male	Right	Right	Correct	1
Polluted	5×	40	2021-05-08	2	Male	Right	Left	Wrong	0
Polluted	5×	41	2021-05-09	3	Male	Left	Left	Correct	1
Polluted	5×	42	2021-05-09	3	Male	Left	Right	Wrong	0
Polluted	5×	43	2021-05-09	3	Male	Right	Right	Correct	1
Polluted	5×	44	2021-05-09	3	Male	Right	Right	Correct	1
Polluted	5×	45	2021-05-09	3	Male	Left	Right	Wrong	0
Polluted	5×	46	2021-05-09	3	Male	Left	Left	Correct	1
Polluted	5×	47	2021-05-09	3	Male	Right	Right	Correct	1
Polluted	5×	48	2021-05-09	3	Male	Right	Left	Wrong	0
Polluted	5×	49	2021-05-09	3	Male	Left	Right	Wrong	0
Polluted	5×	50	2021-05-09	3	Male	Left	Right	Wrong	0
Polluted	5×	51	2021-05-09	3	Male	Right	Left	Wrong	0
Polluted	5×	52	2021-05-09	3	Male	Right	Right	Correct	1
Polluted	5×	53	2021-05-09	3	Male	Left	Left	Correct	1
Polluted	5×	54	2021-05-09	3	Male	Left	Right	Wrong	0
Polluted	5×	55	2021-05-09	3	Male	Right	Left	Wrong	0
Polluted	5×	56	2021-05-09	3	Male	Right	Left	Wrong	0
Polluted	5×	57	2021-05-09	3	Male	Left	Right	Wrong	0
Polluted	5×	58	2021-05-09	3	Male	Left	Right	Wrong	0
Polluted	5×	59	2021-05-09	3	Male	Right	Right	Correct	1
Polluted	5×	60	2021-05-09	3	Male	Right	Right	Correct	1
Polluted	8×	1	2021-05-07	1	Male	Left	Left	Correct	1	32	0.533333
Polluted	8×	2	2021-05-07	1	Male	Left	Left	Correct	1
Polluted	8×	3	2021-05-07	1	Male	Right	Left	Wrong	0
Polluted	8×	4	2021-05-07	1	Male	Right	Left	Wrong	0
Polluted	8×	5	2021-05-07	1	Male	Left	Right	Wrong	0
Polluted	8×	6	2021-05-07	1	Male	Left	Left	Correct	1
Polluted	8×	7	2021-05-07	1	Male	Right	Left	Wrong	0
Polluted	8×	8	2021-05-07	1	Male	Right	Left	Wrong	0
Polluted	8×	9	2021-05-07	1	Male	Left	Left	Correct	1
Polluted	8×	10	2021-05-07	1	Male	Left	Left	Correct	1
Polluted	8×	11	2021-05-07	1	Male	Right	Right	Correct	1
Polluted	8×	12	2021-05-07	1	Male	Right	Right	Correct	1
Polluted	8×	13	2021-05-07	1	Male	Left	Left	Correct	1
Polluted	8×	14	2021-05-07	1	Male	Left	Left	Correct	1
Polluted	8×	15	2021-05-07	1	Male	Right	Left	Wrong	0
Polluted	8×	16	2021-05-07	1	Male	Right	Right	Correct	1
Polluted	8×	17	2021-05-07	1	Male	Left	Right	Wrong	0
Polluted	8×	18	2021-05-07	1	Male	Left	Left	Correct	1
Polluted	8×	19	2021-05-07	1	Male	Right	Left	Wrong	0
Polluted	8×	20	2021-05-07	1	Male	Right	Left	Wrong	0
Polluted	8×	21	2021-05-08	2	Male	Left	Right	Wrong	0
Polluted	8×	22	2021-05-08	2	Male	Left	Left	Correct	1
Polluted	8×	23	2021-05-08	2	Male	Right	Right	Correct	1
Polluted	8×	24	2021-05-08	2	Male	Right	Right	Correct	1
Polluted	8×	25	2021-05-08	2	Male	Left	Right	Wrong	0
Polluted	8×	26	2021-05-08	2	Male	Left	Left	Correct	1
Polluted	8×	27	2021-05-08	2	Male	Right	Left	Wrong	0
Polluted	8×	28	2021-05-08	2	Male	Right	Left	Wrong	0
Polluted	8×	29	2021-05-08	2	Male	Left	Left	Correct	1
Polluted	8×	30	2021-05-08	2	Male	Left	Left	Correct	1
Polluted	8×	31	2021-05-08	2	Male	Right	Right	Correct	1
Polluted	8×	32	2021-05-08	2	Male	Right	Right	Correct	1
Polluted	8×	33	2021-05-08	2	Male	Left	Right	Wrong	0
Polluted	8×	34	2021-05-08	2	Male	Left	Right	Wrong	0
Polluted	8×	35	2021-05-08	2	Male	Right	Left	Wrong	0
Polluted	8×	36	2021-05-08	2	Male	Right	Left	Wrong	0
Polluted	8×	37	2021-05-08	2	Male	Left	Right	Wrong	0
Polluted	8×	38	2021-05-08	2	Male	Left	Left	Correct	1
Polluted	8×	39	2021-05-08	2	Male	Right	Right	Correct	1
Polluted	8×	40	2021-05-08	2	Male	Right	Right	Correct	1
Polluted	8×	41	2021-05-09	3	Male	Left	Right	Wrong	0
Polluted	8×	42	2021-05-09	3	Male	Left	Left	Correct	1
Polluted	8×	43	2021-05-09	3	Male	Right	Right	Correct	1
Polluted	8×	44	2021-05-09	3	Male	Right	Right	Correct	1
Polluted	8×	45	2021-05-09	3	Male	Left	Right	Wrong	0
Polluted	8×	46	2021-05-09	3	Male	Left	Right	Wrong	0
Polluted	8×	47	2021-05-09	3	Male	Right	Right	Correct	1
Polluted	8×	48	2021-05-09	3	Male	Right	Left	Wrong	0
Polluted	8×	49	2021-05-09	3	Male	Left	Right	Wrong	0
Polluted	8×	50	2021-05-09	3	Male	Left	Left	Correct	1
Polluted	8×	51	2021-05-09	3	Male	Right	Left	Wrong	0
Polluted	8×	52	2021-05-09	3	Male	Right	Left	Wrong	0
Polluted	8×	53	2021-05-09	3	Male	Left	Right	Wrong	0
Polluted	8×	54	2021-05-09	3	Male	Left	Left	Correct	1
Polluted	8×	55	2021-05-09	3	Male	Right	Right	Correct	1
Polluted	8×	56	2021-05-09	3	Male	Right	Right	Correct	1
Polluted	8×	57	2021-05-09	3	Male	Left	Right	Wrong	0
Polluted	8×	58	2021-05-09	3	Male	Left	Right	Wrong	0
Polluted	8×	59	2021-05-09	3	Male	Right	Right	Correct	1
Polluted	8×	60	2021-05-09	3	Male	Right	Right	Correct	1
Polluted	10×	1	2021-05-07	1	Male	Left	Right	Wrong	0	29	0.483333
Polluted	10×	2	2021-05-07	1	Male	Left	Right	Wrong	0
Polluted	10×	3	2021-05-07	1	Male	Right	Right	Correct	1
Polluted	10×	4	2021-05-07	1	Male	Right	Left	Wrong	0
Polluted	10×	5	2021-05-07	1	Male	Left	Left	Correct	1
Polluted	10×	6	2021-05-07	1	Male	Left	Left	Correct	1
Polluted	10×	7	2021-05-07	1	Male	Right	Left	Wrong	0
Polluted	10×	8	2021-05-07	1	Male	Right	Left	Wrong	0
Polluted	10×	9	2021-05-07	1	Male	Left	Right	Wrong	0
Polluted	10×	10	2021-05-07	1	Male	Left	Left	Correct	1
Polluted	10×	11	2021-05-07	1	Male	Right	Right	Correct	1
Polluted	10×	12	2021-05-07	1	Male	Right	Right	Correct	1
Polluted	10×	13	2021-05-07	1	Male	Left	Left	Correct	1
Polluted	10×	14	2021-05-07	1	Male	Left	Right	Wrong	0
Polluted	10×	15	2021-05-07	1	Male	Right	Right	Correct	1
Polluted	10×	16	2021-05-07	1	Male	Right	Left	Wrong	0
Polluted	10×	17	2021-05-07	1	Male	Left	Right	Wrong	0
Polluted	10×	18	2021-05-07	1	Male	Left	Right	Wrong	0
Polluted	10×	19	2021-05-07	1	Male	Right	Right	Correct	1
Polluted	10×	20	2021-05-07	1	Male	Right	Right	Correct	1
Polluted	10×	21	2021-05-08	2	Male	Left	Left	Correct	1
Polluted	10×	22	2021-05-08	2	Male	Left	Right	Wrong	0
Polluted	10×	23	2021-05-08	2	Male	Right	Left	Wrong	0
Polluted	10×	24	2021-05-08	2	Male	Right	Left	Wrong	0
Polluted	10×	25	2021-05-08	2	Male	Left	Left	Correct	1
Polluted	10×	26	2021-05-08	2	Male	Left	Left	Correct	1
Polluted	10×	27	2021-05-08	2	Male	Right	Right	Correct	1
Polluted	10×	28	2021-05-08	2	Male	Right	Left	Wrong	0
Polluted	10×	29	2021-05-08	2	Male	Left	Left	Correct	1
Polluted	10×	30	2021-05-08	2	Male	Left	Left	Correct	1
Polluted	10×	31	2021-05-08	2	Male	Right	Right	Correct	1
Polluted	10×	32	2021-05-08	2	Male	Right	Left	Wrong	0
Polluted	10×	33	2021-05-08	2	Male	Left	Right	Wrong	0
Polluted	10×	34	2021-05-08	2	Male	Left	Left	Correct	1
Polluted	10×	35	2021-05-08	2	Male	Right	Left	Wrong	0
Polluted	10×	36	2021-05-08	2	Male	Right	Right	Correct	1
Polluted	10×	37	2021-05-08	2	Male	Left	Right	Wrong	0
Polluted	10×	38	2021-05-08	2	Male	Left	Left	Correct	1
Polluted	10×	39	2021-05-08	2	Male	Right	Left	Wrong	0
Polluted	10×	40	2021-05-08	2	Male	Right	Left	Wrong	0
Polluted	10×	41	2021-05-09	3	Male	Left	Left	Correct	1
Polluted	10×	42	2021-05-09	3	Male	Left	Left	Correct	1
Polluted	10×	43	2021-05-09	3	Male	Right	Right	Correct	1
Polluted	10×	44	2021-05-09	3	Male	Right	Right	Correct	1
Polluted	10×	45	2021-05-09	3	Male	Left	Right	Wrong	0
Polluted	10×	46	2021-05-09	3	Male	Left	Right	Wrong	0
Polluted	10×	47	2021-05-09	3	Male	Right	Left	Wrong	0
Polluted	10×	48	2021-05-09	3	Male	Right	Right	Correct	1
Polluted	10×	49	2021-05-09	3	Male	Left	Right	Wrong	0
Polluted	10×	50	2021-05-09	3	Male	Left	Right	Wrong	0
Polluted	10×	51	2021-05-09	3	Male	Right	Left	Wrong	0
Polluted	10×	52	2021-05-09	3	Male	Right	Right	Correct	1
Polluted	10×	53	2021-05-09	3	Male	Left	Left	Correct	1
Polluted	10×	54	2021-05-09	3	Male	Left	Right	Wrong	0
Polluted	10×	55	2021-05-09	3	Male	Right	Right	Correct	1
Polluted	10×	56	2021-05-09	3	Male	Right	Left	Wrong	0
Polluted	10×	57	2021-05-09	3	Male	Left	Right	Wrong	0
Polluted	10×	58	2021-05-09	3	Male	Left	Left	Correct	1
Polluted	10×	59	2021-05-09	3	Male	Right	Left	Wrong	0
Polluted	10×	60	2021-05-09	3	Male	Right	Left	Wrong	0

## Sheet: Fig3a
Name	Treatment	Contamination batch	Contamination batch	Sex	Number	Signal	Dilution rate	Voltage (mV)	Adjusted Voltage (mV)	Adjusted Voltage	Adjusted Voltage
unpolluted female 1	unpolluted	44283	1	female	1	(Z)-9-Tricosene	10	-0.676	-0.14	-0.261194	-26.1194
unpolluted female 1	unpolluted	44283	1	female	1	(Z)-9-Tricosene	20	-0.782	-0.246	-0.458955	-45.8955
unpolluted female 1	unpolluted	44283	1	female	1	(Z)-9-Tricosene	30	-0.684	-0.148	-0.276119	-27.6119
unpolluted female 1	unpolluted	44283	1	female	1	(Z)-9-Tricosene	50	-0.613	-0.077	-0.143657	-14.3657
unpolluted female 1	unpolluted	44283	1	female	1	(Z)-9-Tricosene	70	-0.729	-0.193	-0.360075	-36.0075
unpolluted female 1	unpolluted	44283	1	female	1	(Z)-9-Tricosene	100	-0.656	-0.12	-0.223881	-22.3881
unpolluted female 2	unpolluted	44283	1	female	2	(Z)-9-Tricosene	10	-0.765	-0.213	-0.38587	-38.587
unpolluted female 2	unpolluted	44283	1	female	2	(Z)-9-Tricosene	20	-0.718	-0.166	-0.300725	-30.0725
unpolluted female 2	unpolluted	44283	1	female	2	(Z)-9-Tricosene	30	-0.703	-0.151	-0.273551	-27.3551
unpolluted female 2	unpolluted	44283	1	female	2	(Z)-9-Tricosene	50	-0.677	-0.125	-0.226449	-22.6449
unpolluted female 2	unpolluted	44283	1	female	2	(Z)-9-Tricosene	70	-0.578	-0.026	-0.0471014	-4.71014
unpolluted female 2	unpolluted	44283	1	female	2	(Z)-9-Tricosene	100	-0.586	-0.034	-0.0615942	-6.15942
unpolluted female 3	unpolluted	44283	1	female	3	(Z)-9-Tricosene	10	-0.954	-0.308	-0.47678	-47.678
unpolluted female 3	unpolluted	44283	1	female	3	(Z)-9-Tricosene	20	-1.074	-0.428	-0.662539	-66.2539
unpolluted female 3	unpolluted	44283	1	female	3	(Z)-9-Tricosene	30	-1.19	-0.544	-0.842105	-84.2105
unpolluted female 3	unpolluted	44283	1	female	3	(Z)-9-Tricosene	50	-0.917	-0.271	-0.419505	-41.9505
unpolluted female 3	unpolluted	44283	1	female	3	(Z)-9-Tricosene	70	-0.878	-0.232	-0.359133	-35.9133
unpolluted female 3	unpolluted	44283	1	female	3	(Z)-9-Tricosene	100	-0.809	-0.163	-0.252322	-25.2322
unpolluted female 4	unpolluted	44283	1	female	4	(Z)-9-Tricosene	10	-0.354	-0.111	-0.45679	-45.679
unpolluted female 4	unpolluted	44283	1	female	4	(Z)-9-Tricosene	20	-0.377	-0.134	-0.55144	-55.144
unpolluted female 4	unpolluted	44283	1	female	4	(Z)-9-Tricosene	30	-0.315	-0.072	-0.296296	-29.6296
unpolluted female 4	unpolluted	44283	1	female	4	(Z)-9-Tricosene	50	-0.307	-0.064	-0.263374	-26.3374
unpolluted female 4	unpolluted	44283	1	female	4	(Z)-9-Tricosene	70	-0.274	-0.031	-0.127572	-12.7572
unpolluted female 4	unpolluted	44283	1	female	4	(Z)-9-Tricosene	100	-0.283	-0.04	-0.164609	-16.4609
unpolluted female 5	unpolluted	44283	1	female	5	(Z)-9-Tricosene	10	-0.487	-0.135	-0.383523	-38.3523
unpolluted female 5	unpolluted	44283	1	female	5	(Z)-9-Tricosene	20	-0.517	-0.165	-0.46875	-46.875
unpolluted female 5	unpolluted	44283	1	female	5	(Z)-9-Tricosene	30	-0.498	-0.146	-0.414773	-41.4773
unpolluted female 5	unpolluted	44283	1	female	5	(Z)-9-Tricosene	50	-0.468	-0.116	-0.329545	-32.9545
unpolluted female 5	unpolluted	44283	1	female	5	(Z)-9-Tricosene	70	-0.395	-0.043	-0.122159	-12.2159
unpolluted female 5	unpolluted	44283	1	female	5	(Z)-9-Tricosene	100	-0.348	0.004	0.0113636	1.13636
unpolluted female 6	unpolluted	44284	2	female	6	(Z)-9-Tricosene	10	-0.462	-0.108	-0.305085	-30.5085
unpolluted female 6	unpolluted	44284	2	female	6	(Z)-9-Tricosene	20	-0.541	-0.187	-0.528249	-52.8249
unpolluted female 6	unpolluted	44284	2	female	6	(Z)-9-Tricosene	30	-0.593	-0.239	-0.675141	-67.5141
unpolluted female 6	unpolluted	44284	2	female	6	(Z)-9-Tricosene	50	-0.508	-0.154	-0.435028	-43.5028
unpolluted female 6	unpolluted	44284	2	female	6	(Z)-9-Tricosene	70	-0.457	-0.103	-0.29096	-29.096
unpolluted female 6	unpolluted	44284	2	female	6	(Z)-9-Tricosene	100	-0.388	-0.034	-0.0960452	-9.60452
unpolluted female 7	unpolluted	44284	2	female	7	(Z)-9-Tricosene	10	-0.361	-0.062	-0.207358	-20.7358
unpolluted female 7	unpolluted	44284	2	female	7	(Z)-9-Tricosene	20	-0.381	-0.082	-0.274247	-27.4247
unpolluted female 7	unpolluted	44284	2	female	7	(Z)-9-Tricosene	30	-0.517	-0.218	-0.729097	-72.9097
unpolluted female 7	unpolluted	44284	2	female	7	(Z)-9-Tricosene	50	-0.356	-0.057	-0.190635	-19.0635
unpolluted female 7	unpolluted	44284	2	female	7	(Z)-9-Tricosene	70	-0.367	-0.068	-0.227425	-22.7425
unpolluted female 7	unpolluted	44284	2	female	7	(Z)-9-Tricosene	100	-0.369	-0.07	-0.234114	-23.4114
unpolluted female 8	unpolluted	44284	2	female	8	(Z)-9-Tricosene	10	-0.646	-0.175	-0.37155	-37.155
unpolluted female 8	unpolluted	44284	2	female	8	(Z)-9-Tricosene	20	-0.627	-0.156	-0.33121	-33.121
unpolluted female 8	unpolluted	44284	2	female	8	(Z)-9-Tricosene	30	-0.668	-0.197	-0.418259	-41.8259
unpolluted female 8	unpolluted	44284	2	female	8	(Z)-9-Tricosene	50	-0.585	-0.114	-0.242038	-24.2038
unpolluted female 8	unpolluted	44284	2	female	8	(Z)-9-Tricosene	70	-0.469	0.002	0.00424628	0.424628
unpolluted female 8	unpolluted	44284	2	female	8	(Z)-9-Tricosene	100	-0.466	0.005	0.0106157	1.06157
unpolluted female 9	unpolluted	44284	2	female	9	(Z)-9-Tricosene	10	-0.138	-0.057	-0.703704	-70.3704
unpolluted female 9	unpolluted	44284	2	female	9	(Z)-9-Tricosene	20	-0.115	-0.034	-0.419753	-41.9753
unpolluted female 9	unpolluted	44284	2	female	9	(Z)-9-Tricosene	30	-0.121	-0.04	-0.493827	-49.3827
unpolluted female 9	unpolluted	44284	2	female	9	(Z)-9-Tricosene	50	-0.098	-0.017	-0.209877	-20.9877
unpolluted female 9	unpolluted	44284	2	female	9	(Z)-9-Tricosene	70	-0.077	0.004	0.0493827	4.93827
unpolluted female 9	unpolluted	44284	2	female	9	(Z)-9-Tricosene	100	-0.075	0.006	0.0740741	7.40741
unpolluted female 10	unpolluted	44284	2	female	10	(Z)-9-Tricosene	10	-0.423	-0.189	-0.807692	-80.7692
unpolluted female 10	unpolluted	44284	2	female	10	(Z)-9-Tricosene	20	-0.305	-0.071	-0.303419	-30.3419
unpolluted female 10	unpolluted	44284	2	female	10	(Z)-9-Tricosene	30	-0.348	-0.114	-0.487179	-48.7179
unpolluted female 10	unpolluted	44284	2	female	10	(Z)-9-Tricosene	50	-0.264	-0.03	-0.128205	-12.8205
unpolluted female 10	unpolluted	44284	2	female	10	(Z)-9-Tricosene	70	-0.277	-0.043	-0.183761	-18.3761
unpolluted female 10	unpolluted	44284	2	female	10	(Z)-9-Tricosene	100	-0.268	-0.034	-0.145299	-14.5299
unpolluted female 11	unpolluted	44285	3	female	11	(Z)-9-Tricosene	10	-0.518	-0.171	-0.492795	-49.2795
unpolluted female 11	unpolluted	44285	3	female	11	(Z)-9-Tricosene	20	-0.515	-0.168	-0.48415	-48.415
unpolluted female 11	unpolluted	44285	3	female	11	(Z)-9-Tricosene	30	-0.521	-0.174	-0.501441	-50.1441
unpolluted female 11	unpolluted	44285	3	female	11	(Z)-9-Tricosene	50	-0.485	-0.138	-0.397695	-39.7695
unpolluted female 11	unpolluted	44285	3	female	11	(Z)-9-Tricosene	70	-0.43	-0.083	-0.239193	-23.9193
unpolluted female 11	unpolluted	44285	3	female	11	(Z)-9-Tricosene	100	-0.361	-0.014	-0.0403458	-4.03458
unpolluted female 12	unpolluted	44285	3	female	12	(Z)-9-Tricosene	10	-0.174	-0.041	-0.308271	-30.8271
unpolluted female 12	unpolluted	44285	3	female	12	(Z)-9-Tricosene	20	-0.156	-0.023	-0.172932	-17.2932
unpolluted female 12	unpolluted	44285	3	female	12	(Z)-9-Tricosene	30	-0.184	-0.051	-0.383459	-38.3459
unpolluted female 12	unpolluted	44285	3	female	12	(Z)-9-Tricosene	50	-0.16	-0.027	-0.203008	-20.3008
unpolluted female 12	unpolluted	44285	3	female	12	(Z)-9-Tricosene	70	-0.167	-0.034	-0.255639	-25.5639
unpolluted female 12	unpolluted	44285	3	female	12	(Z)-9-Tricosene	100	-0.158	-0.025	-0.18797	-18.797
unpolluted female 13	unpolluted	44285	3	female	13	(Z)-9-Tricosene	10	-1.174	-0.424	-0.565333	-56.5333
unpolluted female 13	unpolluted	44285	3	female	13	(Z)-9-Tricosene	20	-1.123	-0.373	-0.497333	-49.7333
unpolluted female 13	unpolluted	44285	3	female	13	(Z)-9-Tricosene	30	-1.407	-0.657	-0.876	-87.6
unpolluted female 13	unpolluted	44285	3	female	13	(Z)-9-Tricosene	50	-1.229	-0.479	-0.638667	-63.8667
unpolluted female 13	unpolluted	44285	3	female	13	(Z)-9-Tricosene	70	-0.962	-0.212	-0.282667	-28.2667
unpolluted female 13	unpolluted	44285	3	female	13	(Z)-9-Tricosene	100	-0.826	-0.076	-0.101333	-10.1333
unpolluted female 14	unpolluted	44285	3	female	14	(Z)-9-Tricosene	10	-1.136	-0.374	-0.490814	-49.0814
unpolluted female 14	unpolluted	44285	3	female	14	(Z)-9-Tricosene	20	-1.205	-0.443	-0.581365	-58.1365
unpolluted female 14	unpolluted	44285	3	female	14	(Z)-9-Tricosene	30	-1.369	-0.607	-0.796588	-79.6588
unpolluted female 14	unpolluted	44285	3	female	14	(Z)-9-Tricosene	50	-0.928	-0.166	-0.217848	-21.7848
unpolluted female 14	unpolluted	44285	3	female	14	(Z)-9-Tricosene	70	-0.818	-0.056	-0.0734908	-7.34908
unpolluted female 14	unpolluted	44285	3	female	14	(Z)-9-Tricosene	100	-0.884	-0.122	-0.160105	-16.0105
unpolluted female 15	unpolluted	44285	3	female	15	(Z)-9-Tricosene	10	-0.555	-0.119	-0.272936	-27.2936
unpolluted female 15	unpolluted	44285	3	female	15	(Z)-9-Tricosene	20	-0.67	-0.234	-0.536697	-53.6697
unpolluted female 15	unpolluted	44285	3	female	15	(Z)-9-Tricosene	30	-0.625	-0.189	-0.433486	-43.3486
unpolluted female 15	unpolluted	44285	3	female	15	(Z)-9-Tricosene	50	-0.607	-0.171	-0.392202	-39.2202
unpolluted female 15	unpolluted	44285	3	female	15	(Z)-9-Tricosene	70	-0.494	-0.058	-0.133028	-13.3028
unpolluted female 15	unpolluted	44285	3	female	15	(Z)-9-Tricosene	100	-0.42	0.016	0.0366972	3.66972
polluted female 1	polluted	44283	4	female	16	(Z)-9-Tricosene	10	-0.496	-0.104	-0.265306	-26.5306
polluted female 1	polluted	44283	4	female	16	(Z)-9-Tricosene	20	-0.594	-0.202	-0.515306	-51.5306
polluted female 1	polluted	44283	4	female	16	(Z)-9-Tricosene	30	-0.473	-0.081	-0.206633	-20.6633
polluted female 1	polluted	44283	4	female	16	(Z)-9-Tricosene	50	-0.456	-0.064	-0.163265	-16.3265
polluted female 1	polluted	44283	4	female	16	(Z)-9-Tricosene	70	-0.438	-0.046	-0.117347	-11.7347
polluted female 1	polluted	44283	4	female	16	(Z)-9-Tricosene	100	-0.401	-0.009	-0.0229592	-2.29592
polluted female 2	polluted	44283	4	female	17	(Z)-9-Tricosene	10	-0.691	-0.248	-0.559819	-55.9819
polluted female 2	polluted	44283	4	female	17	(Z)-9-Tricosene	20	-0.556	-0.113	-0.255079	-25.5079
polluted female 2	polluted	44283	4	female	17	(Z)-9-Tricosene	30	-0.537	-0.094	-0.21219	-21.219
polluted female 2	polluted	44283	4	female	17	(Z)-9-Tricosene	50	-0.542	-0.099	-0.223476	-22.3476
polluted female 2	polluted	44283	4	female	17	(Z)-9-Tricosene	70	-0.496	-0.053	-0.119639	-11.9639
polluted female 2	polluted	44283	4	female	17	(Z)-9-Tricosene	100	-0.49	-0.047	-0.106095	-10.6095
polluted female 3	polluted	44283	4	female	18	(Z)-9-Tricosene	10	-0.33	-0.082	-0.330645	-33.0645
polluted female 3	polluted	44283	4	female	18	(Z)-9-Tricosene	20	-0.381	-0.133	-0.53629	-53.629
polluted female 3	polluted	44283	4	female	18	(Z)-9-Tricosene	30	-0.303	-0.055	-0.221774	-22.1774
polluted female 3	polluted	44283	4	female	18	(Z)-9-Tricosene	50	-0.315	-0.067	-0.270161	-27.0161
polluted female 3	polluted	44283	4	female	18	(Z)-9-Tricosene	70	-0.276	-0.028	-0.112903	-11.2903
polluted female 3	polluted	44283	4	female	18	(Z)-9-Tricosene	100	-0.264	-0.016	-0.0645161	-6.45161
polluted female 4	polluted	44283	4	female	19	(Z)-9-Tricosene	10	-0.652	-0.039	-0.0636215	-6.36215
polluted female 4	polluted	44283	4	female	19	(Z)-9-Tricosene	20	-0.684	-0.071	-0.115824	-11.5824
polluted female 4	polluted	44283	4	female	19	(Z)-9-Tricosene	30	-0.748	-0.135	-0.220228	-22.0228
polluted female 4	polluted	44283	4	female	19	(Z)-9-Tricosene	50	-0.692	-0.079	-0.128874	-12.8874
polluted female 4	polluted	44283	4	female	19	(Z)-9-Tricosene	70	-0.64	-0.027	-0.0440457	-4.40457
polluted female 4	polluted	44283	4	female	19	(Z)-9-Tricosene	100	-0.7	-0.087	-0.141925	-14.1925
polluted female 5	polluted	44283	4	female	20	(Z)-9-Tricosene	10	-0.475	-0.062	-0.150121	-15.0121
polluted female 5	polluted	44283	4	female	20	(Z)-9-Tricosene	20	-0.491	-0.078	-0.188862	-18.8862
polluted female 5	polluted	44283	4	female	20	(Z)-9-Tricosene	30	-0.593	-0.18	-0.435835	-43.5835
polluted female 5	polluted	44283	4	female	20	(Z)-9-Tricosene	50	-0.544	-0.131	-0.317191	-31.7191
polluted female 5	polluted	44283	4	female	20	(Z)-9-Tricosene	70	-0.458	-0.045	-0.108959	-10.8959
polluted female 5	polluted	44283	4	female	20	(Z)-9-Tricosene	100	-0.454	-0.041	-0.0992736	-9.92736
polluted female 6	polluted	44284	5	female	21	(Z)-9-Tricosene	10	-0.646	0.064	0.0901408	9.01408
polluted female 6	polluted	44284	5	female	21	(Z)-9-Tricosene	20	-0.722	-0.012	-0.0169014	-1.69014
polluted female 6	polluted	44284	5	female	21	(Z)-9-Tricosene	30	-0.729	-0.019	-0.0267606	-2.67606
polluted female 6	polluted	44284	5	female	21	(Z)-9-Tricosene	50	-0.78	-0.07	-0.0985915	-9.85915
polluted female 6	polluted	44284	5	female	21	(Z)-9-Tricosene	70	-0.783	-0.073	-0.102817	-10.2817
polluted female 6	polluted	44284	5	female	21	(Z)-9-Tricosene	100	-0.762	-0.052	-0.0732394	-7.32394
polluted female 7	polluted	44284	5	female	22	(Z)-9-Tricosene	10	-0.607	-0.043	-0.0762411	-7.62411
polluted female 7	polluted	44284	5	female	22	(Z)-9-Tricosene	20	-0.636	-0.072	-0.12766	-12.766
polluted female 7	polluted	44284	5	female	22	(Z)-9-Tricosene	30	-0.729	-0.165	-0.292553	-29.2553
polluted female 7	polluted	44284	5	female	22	(Z)-9-Tricosene	50	-0.541	0.023	0.0407801	4.07801
polluted female 7	polluted	44284	5	female	22	(Z)-9-Tricosene	70	-0.515	0.049	0.0868794	8.68794
polluted female 7	polluted	44284	5	female	22	(Z)-9-Tricosene	100	-0.625	-0.061	-0.108156	-10.8156
polluted female 8	polluted	44284	5	female	23	(Z)-9-Tricosene	10	-0.496	-0.009	-0.0184805	-1.84805
polluted female 8	polluted	44284	5	female	23	(Z)-9-Tricosene	20	-0.574	-0.087	-0.178645	-17.8645
polluted female 8	polluted	44284	5	female	23	(Z)-9-Tricosene	30	-0.685	-0.198	-0.406571	-40.6571
polluted female 8	polluted	44284	5	female	23	(Z)-9-Tricosene	50	-0.625	-0.138	-0.283368	-28.3368
polluted female 8	polluted	44284	5	female	23	(Z)-9-Tricosene	70	-0.501	-0.014	-0.0287474	-2.87474
polluted female 8	polluted	44284	5	female	23	(Z)-9-Tricosene	100	-0.439	0.048	0.0985626	9.85626
polluted female 9	polluted	44284	5	female	24	(Z)-9-Tricosene	10	-0.515	-0.098	-0.235012	-23.5012
polluted female 9	polluted	44284	5	female	24	(Z)-9-Tricosene	20	-0.555	-0.138	-0.330935	-33.0935
polluted female 9	polluted	44284	5	female	24	(Z)-9-Tricosene	30	-0.499	-0.082	-0.196643	-19.6643
polluted female 9	polluted	44284	5	female	24	(Z)-9-Tricosene	50	-0.559	-0.142	-0.340528	-34.0528
polluted female 9	polluted	44284	5	female	24	(Z)-9-Tricosene	70	-0.462	-0.045	-0.107914	-10.7914
polluted female 9	polluted	44284	5	female	24	(Z)-9-Tricosene	100	-0.49	-0.073	-0.17506	-17.506
polluted female 10	polluted	44284	5	female	25	(Z)-9-Tricosene	10	-0.931	-0.26	-0.387481	-38.7481
polluted female 10	polluted	44284	5	female	25	(Z)-9-Tricosene	20	-0.729	-0.058	-0.0864382	-8.64382
polluted female 10	polluted	44284	5	female	25	(Z)-9-Tricosene	30	-0.975	-0.304	-0.453055	-45.3055
polluted female 10	polluted	44284	5	female	25	(Z)-9-Tricosene	50	-0.889	-0.218	-0.324888	-32.4888
polluted female 10	polluted	44284	5	female	25	(Z)-9-Tricosene	70	-0.876	-0.205	-0.305514	-30.5514
polluted female 10	polluted	44284	5	female	25	(Z)-9-Tricosene	100	-0.794	-0.123	-0.183308	-18.3308
polluted female 11	polluted	44285	6	female	26	(Z)-9-Tricosene	10	-1.504	-0.333	-0.284372	-28.4372
polluted female 11	polluted	44285	6	female	26	(Z)-9-Tricosene	20	-1.484	-0.313	-0.267293	-26.7293
polluted female 11	polluted	44285	6	female	26	(Z)-9-Tricosene	30	-1.449	-0.278	-0.237404	-23.7404
polluted female 11	polluted	44285	6	female	26	(Z)-9-Tricosene	50	-1.326	-0.155	-0.132365	-13.2365
polluted female 11	polluted	44285	6	female	26	(Z)-9-Tricosene	70	-1.281	-0.11	-0.0939368	-9.39368
polluted female 11	polluted	44285	6	female	26	(Z)-9-Tricosene	100	-1.084	0.087	0.0742955	7.42955
polluted female 12	polluted	44285	6	female	27	(Z)-9-Tricosene	10	-0.53	-0.138	-0.352041	-35.2041
polluted female 12	polluted	44285	6	female	27	(Z)-9-Tricosene	20	-0.448	-0.056	-0.142857	-14.2857
polluted female 12	polluted	44285	6	female	27	(Z)-9-Tricosene	30	-0.524	-0.132	-0.336735	-33.6735
polluted female 12	polluted	44285	6	female	27	(Z)-9-Tricosene	50	-0.439	-0.047	-0.119898	-11.9898
polluted female 12	polluted	44285	6	female	27	(Z)-9-Tricosene	70	-0.416	-0.024	-0.0612245	-6.12245
polluted female 12	polluted	44285	6	female	27	(Z)-9-Tricosene	100	-0.408	-0.016	-0.0408163	-4.08163
polluted female 13	polluted	44285	6	female	28	(Z)-9-Tricosene	10	-0.277	-0.063	-0.294393	-29.4393
polluted female 13	polluted	44285	6	female	28	(Z)-9-Tricosene	20	-0.245	-0.031	-0.14486	-14.486
polluted female 13	polluted	44285	6	female	28	(Z)-9-Tricosene	30	-0.25	-0.036	-0.168224	-16.8224
polluted female 13	polluted	44285	6	female	28	(Z)-9-Tricosene	50	-0.184	0.03	0.140187	14.0187
polluted female 13	polluted	44285	6	female	28	(Z)-9-Tricosene	70	-0.212	0.002	0.00934579	0.934579
polluted female 13	polluted	44285	6	female	28	(Z)-9-Tricosene	100	-0.199	0.015	0.0700935	7.00935
polluted female 14	polluted	44285	6	female	29	(Z)-9-Tricosene	10	-0.832	-0.258	-0.449477	-44.9477
polluted female 14	polluted	44285	6	female	29	(Z)-9-Tricosene	20	-0.758	-0.184	-0.320557	-32.0557
polluted female 14	polluted	44285	6	female	29	(Z)-9-Tricosene	30	-0.981	-0.407	-0.709059	-70.9059
polluted female 14	polluted	44285	6	female	29	(Z)-9-Tricosene	50	-0.868	-0.294	-0.512195	-51.2195
polluted female 14	polluted	44285	6	female	29	(Z)-9-Tricosene	70	-0.733	-0.159	-0.277003	-27.7003
polluted female 14	polluted	44285	6	female	29	(Z)-9-Tricosene	100	-0.686	-0.112	-0.195122	-19.5122
polluted female 15	polluted	44285	6	female	30	(Z)-9-Tricosene	10	-0.52	-0.18	-0.529412	-52.9412
polluted female 15	polluted	44285	6	female	30	(Z)-9-Tricosene	20	-0.501	-0.161	-0.473529	-47.3529
polluted female 15	polluted	44285	6	female	30	(Z)-9-Tricosene	30	-0.496	-0.156	-0.458824	-45.8824
polluted female 15	polluted	44285	6	female	30	(Z)-9-Tricosene	50	-0.473	-0.133	-0.391176	-39.1176
polluted female 15	polluted	44285	6	female	30	(Z)-9-Tricosene	70	-0.373	-0.033	-0.0970588	-9.70588
polluted female 15	polluted	44285	6	female	30	(Z)-9-Tricosene	100	-0.369	-0.029	-0.0852941	-8.52941

## Sheet: Fig3b
Name	Treatment	Contamination batch	Contamination batch	Sex	Number	Signal	Dilution rate	Voltage (mV)	Adjusted Voltage (mV)	Adjusted Voltage	Adjusted Voltage
unpolluted male 1	unpolluted	44283	1	male	1	(Z)-9-Tricosene	10	-0.24	-0.078	-0.481481	-48.1481
unpolluted male 1	unpolluted	44283	1	male	1	(Z)-9-Tricosene	20	-0.241	-0.079	-0.487654	-48.7654
unpolluted male 1	unpolluted	44283	1	male	1	(Z)-9-Tricosene	30	-0.261	-0.099	-0.611111	-61.1111
unpolluted male 1	unpolluted	44283	1	male	1	(Z)-9-Tricosene	50	-0.188	-0.026	-0.160494	-16.0494
unpolluted male 1	unpolluted	44283	1	male	1	(Z)-9-Tricosene	70	-0.166	-0.004	-0.0246914	-2.46914
unpolluted male 1	unpolluted	44283	1	male	1	(Z)-9-Tricosene	100	-0.18	-0.018	-0.111111	-11.1111
unpolluted male 2	unpolluted	44283	1	male	2	(Z)-9-Tricosene	10	-0.695	-0.239	-0.524123	-52.4123
unpolluted male 2	unpolluted	44283	1	male	2	(Z)-9-Tricosene	20	-0.629	-0.173	-0.379386	-37.9386
unpolluted male 2	unpolluted	44283	1	male	2	(Z)-9-Tricosene	30	-0.51	-0.054	-0.118421	-11.8421
unpolluted male 2	unpolluted	44283	1	male	2	(Z)-9-Tricosene	50	-0.553	-0.097	-0.212719	-21.2719
unpolluted male 2	unpolluted	44283	1	male	2	(Z)-9-Tricosene	70	-0.488	-0.032	-0.0701754	-7.01754
unpolluted male 2	unpolluted	44283	1	male	2	(Z)-9-Tricosene	100	-0.419	0.037	0.0811404	8.11404
unpolluted male 3	unpolluted	44283	1	male	3	(Z)-9-Tricosene	10	-0.377	-0.115	-0.438931	-43.8931
unpolluted male 3	unpolluted	44283	1	male	3	(Z)-9-Tricosene	20	-0.354	-0.092	-0.351145	-35.1145
unpolluted male 3	unpolluted	44283	1	male	3	(Z)-9-Tricosene	30	-0.363	-0.101	-0.385496	-38.5496
unpolluted male 3	unpolluted	44283	1	male	3	(Z)-9-Tricosene	50	-0.329	-0.067	-0.255725	-25.5725
unpolluted male 3	unpolluted	44283	1	male	3	(Z)-9-Tricosene	70	-0.323	-0.061	-0.232824	-23.2824
unpolluted male 3	unpolluted	44283	1	male	3	(Z)-9-Tricosene	100	-0.314	-0.052	-0.198473	-19.8473
unpolluted male 4	unpolluted	44283	1	male	4	(Z)-9-Tricosene	10	-0.91	-0.386	-0.736641	-73.6641
unpolluted male 4	unpolluted	44283	1	male	4	(Z)-9-Tricosene	20	-1.074	-0.55	-1.04962	-104.962
unpolluted male 4	unpolluted	44283	1	male	4	(Z)-9-Tricosene	30	-0.845	-0.321	-0.612595	-61.2595
unpolluted male 4	unpolluted	44283	1	male	4	(Z)-9-Tricosene	50	-0.71	-0.186	-0.354962	-35.4962
unpolluted male 4	unpolluted	44283	1	male	4	(Z)-9-Tricosene	70	-0.616	-0.092	-0.175573	-17.5573
unpolluted male 4	unpolluted	44283	1	male	4	(Z)-9-Tricosene	100	-0.435	0.089	0.169847	16.9847
unpolluted male 5	unpolluted	44283	1	male	5	(Z)-9-Tricosene	10	-0.514	-0.23	-0.809859	-80.9859
unpolluted male 5	unpolluted	44283	1	male	5	(Z)-9-Tricosene	20	-0.473	-0.189	-0.665493	-66.5493
unpolluted male 5	unpolluted	44283	1	male	5	(Z)-9-Tricosene	30	-0.493	-0.209	-0.735915	-73.5915
unpolluted male 5	unpolluted	44283	1	male	5	(Z)-9-Tricosene	50	-0.369	-0.085	-0.299296	-29.9296
unpolluted male 5	unpolluted	44283	1	male	5	(Z)-9-Tricosene	70	-0.292	-0.008	-0.028169	-2.8169
unpolluted male 5	unpolluted	44283	1	male	5	(Z)-9-Tricosene	100	-0.307	-0.023	-0.0809859	-8.09859
unpolluted male 6	unpolluted	44284	2	male	6	(Z)-9-Tricosene	10	-0.677	-0.212	-0.455914	-45.5914
unpolluted male 6	unpolluted	44284	2	male	6	(Z)-9-Tricosene	20	-0.69	-0.225	-0.483871	-48.3871
unpolluted male 6	unpolluted	44284	2	male	6	(Z)-9-Tricosene	30	-0.644	-0.179	-0.384946	-38.4946
unpolluted male 6	unpolluted	44284	2	male	6	(Z)-9-Tricosene	50	-0.718	-0.253	-0.544086	-54.4086
unpolluted male 6	unpolluted	44284	2	male	6	(Z)-9-Tricosene	70	-0.573	-0.108	-0.232258	-23.2258
unpolluted male 6	unpolluted	44284	2	male	6	(Z)-9-Tricosene	100	-0.617	-0.152	-0.326882	-32.6882
unpolluted male 7	unpolluted	44284	2	male	7	(Z)-9-Tricosene	10	-0.494	-0.156	-0.461538	-46.1538
unpolluted male 7	unpolluted	44284	2	male	7	(Z)-9-Tricosene	20	-0.517	-0.179	-0.529586	-52.9586
unpolluted male 7	unpolluted	44284	2	male	7	(Z)-9-Tricosene	30	-0.462	-0.124	-0.366864	-36.6864
unpolluted male 7	unpolluted	44284	2	male	7	(Z)-9-Tricosene	50	-0.305	0.033	0.0976331	9.76331
unpolluted male 7	unpolluted	44284	2	male	7	(Z)-9-Tricosene	70	-0.33	0.008	0.0236686	2.36686
unpolluted male 7	unpolluted	44284	2	male	7	(Z)-9-Tricosene	100	-0.354	-0.016	-0.0473373	-4.73373
unpolluted male 8	unpolluted	44284	2	male	8	(Z)-9-Tricosene	10	-0.323	-0.092	-0.398268	-39.8268
unpolluted male 8	unpolluted	44284	2	male	8	(Z)-9-Tricosene	20	-0.377	-0.146	-0.632035	-63.2035
unpolluted male 8	unpolluted	44284	2	male	8	(Z)-9-Tricosene	30	-0.284	-0.053	-0.229437	-22.9437
unpolluted male 8	unpolluted	44284	2	male	8	(Z)-9-Tricosene	50	-0.281	-0.05	-0.21645	-21.645
unpolluted male 8	unpolluted	44284	2	male	8	(Z)-9-Tricosene	70	-0.253	-0.022	-0.0952381	-9.52381
unpolluted male 8	unpolluted	44284	2	male	8	(Z)-9-Tricosene	100	-0.246	-0.015	-0.0649351	-6.49351
unpolluted male 9	unpolluted	44284	2	male	9	(Z)-9-Tricosene	10	-0.182	-0.052	-0.4	-40
unpolluted male 9	unpolluted	44284	2	male	9	(Z)-9-Tricosene	20	-0.168	-0.038	-0.292308	-29.2308
unpolluted male 9	unpolluted	44284	2	male	9	(Z)-9-Tricosene	30	-0.162	-0.032	-0.246154	-24.6154
unpolluted male 9	unpolluted	44284	2	male	9	(Z)-9-Tricosene	50	-0.156	-0.026	-0.2	-20
unpolluted male 9	unpolluted	44284	2	male	9	(Z)-9-Tricosene	70	-0.146	-0.016	-0.123077	-12.3077
unpolluted male 9	unpolluted	44284	2	male	9	(Z)-9-Tricosene	100	-0.142	-0.012	-0.0923077	-9.23077
unpolluted male 10	unpolluted	44284	2	male	10	(Z)-9-Tricosene	10	-0.266	-0.101	-0.612121	-61.2121
unpolluted male 10	unpolluted	44284	2	male	10	(Z)-9-Tricosene	20	-0.219	-0.054	-0.327273	-32.7273
unpolluted male 10	unpolluted	44284	2	male	10	(Z)-9-Tricosene	30	-0.222	-0.057	-0.345455	-34.5455
unpolluted male 10	unpolluted	44284	2	male	10	(Z)-9-Tricosene	50	-0.212	-0.047	-0.284848	-28.4848
unpolluted male 10	unpolluted	44284	2	male	10	(Z)-9-Tricosene	70	-0.166	-0.001	-0.00606061	-0.606061
unpolluted male 10	unpolluted	44284	2	male	10	(Z)-9-Tricosene	100	-0.152	0.013	0.0787879	7.87879
unpolluted male 11	unpolluted	44285	3	male	11	(Z)-9-Tricosene	10	-0.279	-0.088	-0.460733	-46.0733
unpolluted male 11	unpolluted	44285	3	male	11	(Z)-9-Tricosene	20	-0.307	-0.116	-0.60733	-60.733
unpolluted male 11	unpolluted	44285	3	male	11	(Z)-9-Tricosene	30	-0.276	-0.085	-0.445026	-44.5026
unpolluted male 11	unpolluted	44285	3	male	11	(Z)-9-Tricosene	50	-0.264	-0.073	-0.382199	-38.2199
unpolluted male 11	unpolluted	44285	3	male	11	(Z)-9-Tricosene	70	-0.16	0.031	0.162304	16.2304
unpolluted male 11	unpolluted	44285	3	male	11	(Z)-9-Tricosene	100	-0.168	0.023	0.120419	12.0419
unpolluted male 12	unpolluted	44285	3	male	12	(Z)-9-Tricosene	10	-0.464	-0.141	-0.436533	-43.6533
unpolluted male 12	unpolluted	44285	3	male	12	(Z)-9-Tricosene	20	-0.539	-0.216	-0.668731	-66.8731
unpolluted male 12	unpolluted	44285	3	male	12	(Z)-9-Tricosene	30	-0.454	-0.131	-0.405573	-40.5573
unpolluted male 12	unpolluted	44285	3	male	12	(Z)-9-Tricosene	50	-0.424	-0.101	-0.312693	-31.2693
unpolluted male 12	unpolluted	44285	3	male	12	(Z)-9-Tricosene	70	-0.439	-0.116	-0.359133	-35.9133
unpolluted male 12	unpolluted	44285	3	male	12	(Z)-9-Tricosene	100	-0.338	-0.015	-0.0464396	-4.64396
unpolluted male 13	unpolluted	44285	3	male	13	(Z)-9-Tricosene	10	-0.268	-0.112	-0.717949	-71.7949
unpolluted male 13	unpolluted	44285	3	male	13	(Z)-9-Tricosene	20	-0.249	-0.093	-0.596154	-59.6154
unpolluted male 13	unpolluted	44285	3	male	13	(Z)-9-Tricosene	30	-0.239	-0.083	-0.532051	-53.2051
unpolluted male 13	unpolluted	44285	3	male	13	(Z)-9-Tricosene	50	-0.18	-0.024	-0.153846	-15.3846
unpolluted male 13	unpolluted	44285	3	male	13	(Z)-9-Tricosene	70	-0.161	-0.005	-0.0320513	-3.20513
unpolluted male 13	unpolluted	44285	3	male	13	(Z)-9-Tricosene	100	-0.153	0.003	0.0192308	1.92308
unpolluted male 14	unpolluted	44285	3	male	14	(Z)-9-Tricosene	10	-0.258	-0.087	-0.508772	-50.8772
unpolluted male 14	unpolluted	44285	3	male	14	(Z)-9-Tricosene	20	-0.277	-0.106	-0.619883	-61.9883
unpolluted male 14	unpolluted	44285	3	male	14	(Z)-9-Tricosene	30	-0.235	-0.064	-0.374269	-37.4269
unpolluted male 14	unpolluted	44285	3	male	14	(Z)-9-Tricosene	50	-0.239	-0.068	-0.397661	-39.7661
unpolluted male 14	unpolluted	44285	3	male	14	(Z)-9-Tricosene	70	-0.217	-0.046	-0.269006	-26.9006
unpolluted male 14	unpolluted	44285	3	male	14	(Z)-9-Tricosene	100	-0.177	-0.006	-0.0350877	-3.50877
unpolluted male 15	unpolluted	44285	3	male	15	(Z)-9-Tricosene	10	-0.268	-0.085	-0.464481	-46.4481
unpolluted male 15	unpolluted	44285	3	male	15	(Z)-9-Tricosene	20	-0.246	-0.063	-0.344262	-34.4262
unpolluted male 15	unpolluted	44285	3	male	15	(Z)-9-Tricosene	30	-0.217	-0.034	-0.185792	-18.5792
unpolluted male 15	unpolluted	44285	3	male	15	(Z)-9-Tricosene	50	-0.233	-0.05	-0.273224	-27.3224
unpolluted male 15	unpolluted	44285	3	male	15	(Z)-9-Tricosene	70	-0.206	-0.023	-0.125683	-12.5683
unpolluted male 15	unpolluted	44285	3	male	15	(Z)-9-Tricosene	100	-0.218	-0.035	-0.191257	-19.1257
polluted male 1	polluted	44283	4	male	16	(Z)-9-Tricosene	10	-0.564	-0.138	-0.323944	-32.3944
polluted male 1	polluted	44283	4	male	16	(Z)-9-Tricosene	20	-0.546	-0.12	-0.28169	-28.169
polluted male 1	polluted	44283	4	male	16	(Z)-9-Tricosene	30	-0.567	-0.141	-0.330986	-33.0986
polluted male 1	polluted	44283	4	male	16	(Z)-9-Tricosene	50	-0.507	-0.081	-0.190141	-19.0141
polluted male 1	polluted	44283	4	male	16	(Z)-9-Tricosene	70	-0.527	-0.101	-0.237089	-23.7089
polluted male 1	polluted	44283	4	male	16	(Z)-9-Tricosene	100	-0.518	-0.092	-0.215962	-21.5962
polluted male 2	polluted	44283	4	male	17	(Z)-9-Tricosene	10	-0.279	-0.019	-0.0730769	-7.30769
polluted male 2	polluted	44283	4	male	17	(Z)-9-Tricosene	20	-0.289	-0.029	-0.111538	-11.1538
polluted male 2	polluted	44283	4	male	17	(Z)-9-Tricosene	30	-0.377	-0.117	-0.45	-45
polluted male 2	polluted	44283	4	male	17	(Z)-9-Tricosene	50	-0.315	-0.055	-0.211538	-21.1538
polluted male 2	polluted	44283	4	male	17	(Z)-9-Tricosene	70	-0.255	0.005	0.0192308	1.92308
polluted male 2	polluted	44283	4	male	17	(Z)-9-Tricosene	100	-0.299	-0.039	-0.15	-15
polluted male 3	polluted	44283	4	male	18	(Z)-9-Tricosene	10	-0.842	-0.132	-0.185915	-18.5915
polluted male 3	polluted	44283	4	male	18	(Z)-9-Tricosene	20	-0.878	-0.168	-0.23662	-23.662
polluted male 3	polluted	44283	4	male	18	(Z)-9-Tricosene	30	-0.996	-0.286	-0.402817	-40.2817
polluted male 3	polluted	44283	4	male	18	(Z)-9-Tricosene	50	-0.9	-0.19	-0.267606	-26.7606
polluted male 3	polluted	44283	4	male	18	(Z)-9-Tricosene	70	-0.862	-0.152	-0.214085	-21.4085
polluted male 3	polluted	44283	4	male	18	(Z)-9-Tricosene	100	-0.818	-0.108	-0.152113	-15.2113
polluted male 4	polluted	44283	4	male	19	(Z)-9-Tricosene	10	-0.301	-0.087	-0.406542	-40.6542
polluted male 4	polluted	44283	4	male	19	(Z)-9-Tricosene	20	-0.268	-0.054	-0.252336	-25.2336
polluted male 4	polluted	44283	4	male	19	(Z)-9-Tricosene	30	-0.261	-0.047	-0.219626	-21.9626
polluted male 4	polluted	44283	4	male	19	(Z)-9-Tricosene	50	-0.24	-0.026	-0.121495	-12.1495
polluted male 4	polluted	44283	4	male	19	(Z)-9-Tricosene	70	-0.241	-0.027	-0.126168	-12.6168
polluted male 4	polluted	44283	4	male	19	(Z)-9-Tricosene	100	-0.204	0.01	0.046729	4.6729
polluted male 5	polluted	44283	4	male	20	(Z)-9-Tricosene	10	-0.268	-0.012	-0.046875	-4.6875
polluted male 5	polluted	44283	4	male	20	(Z)-9-Tricosene	20	-0.261	-0.005	-0.0195313	-1.95313
polluted male 5	polluted	44283	4	male	20	(Z)-9-Tricosene	30	-0.304	-0.048	-0.1875	-18.75
polluted male 5	polluted	44283	4	male	20	(Z)-9-Tricosene	50	-0.264	-0.008	-0.03125	-3.125
polluted male 5	polluted	44283	4	male	20	(Z)-9-Tricosene	70	-0.255	0.001	0.00390625	0.390625
polluted male 5	polluted	44283	4	male	20	(Z)-9-Tricosene	100	-0.231	0.025	0.0976562	9.76562
polluted male 6	polluted	44284	5	male	21	(Z)-9-Tricosene	10	-0.718	-0.129	-0.219015	-21.9015
polluted male 6	polluted	44284	5	male	21	(Z)-9-Tricosene	20	-0.609	-0.02	-0.0339559	-3.39559
polluted male 6	polluted	44284	5	male	21	(Z)-9-Tricosene	30	-0.661	-0.072	-0.122241	-12.2241
polluted male 6	polluted	44284	5	male	21	(Z)-9-Tricosene	50	-0.696	-0.107	-0.181664	-18.1664
polluted male 6	polluted	44284	5	male	21	(Z)-9-Tricosene	70	-0.656	-0.067	-0.113752	-11.3752
polluted male 6	polluted	44284	5	male	21	(Z)-9-Tricosene	100	-0.617	-0.028	-0.0475382	-4.75382
polluted male 7	polluted	44284	5	male	22	(Z)-9-Tricosene	10	-0.344	-0.066	-0.23741	-23.741
polluted male 7	polluted	44284	5	male	22	(Z)-9-Tricosene	20	-0.33	-0.052	-0.18705	-18.705
polluted male 7	polluted	44284	5	male	22	(Z)-9-Tricosene	30	-0.311	-0.033	-0.118705	-11.8705
polluted male 7	polluted	44284	5	male	22	(Z)-9-Tricosene	50	-0.304	-0.026	-0.0935252	-9.35252
polluted male 7	polluted	44284	5	male	22	(Z)-9-Tricosene	70	-0.318	-0.04	-0.143885	-14.3885
polluted male 7	polluted	44284	5	male	22	(Z)-9-Tricosene	100	-0.297	-0.019	-0.0683453	-6.83453
polluted male 8	polluted	44284	5	male	23	(Z)-9-Tricosene	10	-0.346	-0.094	-0.373016	-37.3016
polluted male 8	polluted	44284	5	male	23	(Z)-9-Tricosene	20	-0.293	-0.041	-0.162698	-16.2698
polluted male 8	polluted	44284	5	male	23	(Z)-9-Tricosene	30	-0.294	-0.042	-0.166667	-16.6667
polluted male 8	polluted	44284	5	male	23	(Z)-9-Tricosene	50	-0.306	-0.054	-0.214286	-21.4286
polluted male 8	polluted	44284	5	male	23	(Z)-9-Tricosene	70	-0.245	0.007	0.0277778	2.77778
polluted male 8	polluted	44284	5	male	23	(Z)-9-Tricosene	100	-0.249	0.003	0.0119048	1.19048
polluted male 9	polluted	44284	5	male	24	(Z)-9-Tricosene	10	-0.312	-0.044	-0.164179	-16.4179
polluted male 9	polluted	44284	5	male	24	(Z)-9-Tricosene	20	-0.315	-0.047	-0.175373	-17.5373
polluted male 9	polluted	44284	5	male	24	(Z)-9-Tricosene	30	-0.361	-0.093	-0.347015	-34.7015
polluted male 9	polluted	44284	5	male	24	(Z)-9-Tricosene	50	-0.337	-0.069	-0.257463	-25.7463
polluted male 9	polluted	44284	5	male	24	(Z)-9-Tricosene	70	-0.323	-0.055	-0.205224	-20.5224
polluted male 9	polluted	44284	5	male	24	(Z)-9-Tricosene	100	-0.317	-0.049	-0.182836	-18.2836
polluted male 10	polluted	44284	5	male	25	(Z)-9-Tricosene	10	-0.321	-0.059	-0.225191	-22.5191
polluted male 10	polluted	44284	5	male	25	(Z)-9-Tricosene	20	-0.311	-0.049	-0.187023	-18.7023
polluted male 10	polluted	44284	5	male	25	(Z)-9-Tricosene	30	-0.316	-0.054	-0.206107	-20.6107
polluted male 10	polluted	44284	5	male	25	(Z)-9-Tricosene	50	-0.293	-0.031	-0.118321	-11.8321
polluted male 10	polluted	44284	5	male	25	(Z)-9-Tricosene	70	-0.254	0.008	0.0305344	3.05344
polluted male 10	polluted	44284	5	male	25	(Z)-9-Tricosene	100	-0.27	-0.008	-0.0305344	-3.05344
polluted male 11	polluted	44285	6	male	26	(Z)-9-Tricosene	10	-0.933	-0.145	-0.18401	-18.401
polluted male 11	polluted	44285	6	male	26	(Z)-9-Tricosene	20	-0.887	-0.099	-0.125635	-12.5635
polluted male 11	polluted	44285	6	male	26	(Z)-9-Tricosene	30	-0.895	-0.107	-0.135787	-13.5787
polluted male 11	polluted	44285	6	male	26	(Z)-9-Tricosene	50	-0.851	-0.063	-0.0799492	-7.99492
polluted male 11	polluted	44285	6	male	26	(Z)-9-Tricosene	70	-0.838	-0.05	-0.0634518	-6.34518
polluted male 11	polluted	44285	6	male	26	(Z)-9-Tricosene	100	-0.825	-0.037	-0.0469543	-4.69543
polluted male 12	polluted	44285	6	male	27	(Z)-9-Tricosene	10	-0.981	-0.178	-0.221669	-22.1669
polluted male 12	polluted	44285	6	male	27	(Z)-9-Tricosene	20	-0.826	-0.023	-0.0286426	-2.86426
polluted male 12	polluted	44285	6	male	27	(Z)-9-Tricosene	30	-0.88	-0.077	-0.0958904	-9.58904
polluted male 12	polluted	44285	6	male	27	(Z)-9-Tricosene	50	-0.807	-0.004	-0.00498132	-0.498132
polluted male 12	polluted	44285	6	male	27	(Z)-9-Tricosene	70	-0.79	0.013	0.0161893	1.61893
polluted male 12	polluted	44285	6	male	27	(Z)-9-Tricosene	100	-0.829	-0.026	-0.0323786	-3.23786
polluted male 13	polluted	44285	6	male	28	(Z)-9-Tricosene	10	-0.328	-0.106	-0.477477	-47.7477
polluted male 13	polluted	44285	6	male	28	(Z)-9-Tricosene	20	-0.295	-0.073	-0.328829	-32.8829
polluted male 13	polluted	44285	6	male	28	(Z)-9-Tricosene	30	-0.259	-0.037	-0.166667	-16.6667
polluted male 13	polluted	44285	6	male	28	(Z)-9-Tricosene	50	-0.253	-0.031	-0.13964	-13.964
polluted male 13	polluted	44285	6	male	28	(Z)-9-Tricosene	70	-0.244	-0.022	-0.0990991	-9.90991
polluted male 13	polluted	44285	6	male	28	(Z)-9-Tricosene	100	-0.239	-0.017	-0.0765766	-7.65766
polluted male 14	polluted	44285	6	male	29	(Z)-9-Tricosene	10	-0.304	-0.081	-0.363229	-36.3229
polluted male 14	polluted	44285	6	male	29	(Z)-9-Tricosene	20	-0.299	-0.076	-0.340807	-34.0807
polluted male 14	polluted	44285	6	male	29	(Z)-9-Tricosene	30	-0.254	-0.031	-0.139013	-13.9013
polluted male 14	polluted	44285	6	male	29	(Z)-9-Tricosene	50	-0.205	0.018	0.0807175	8.07175
polluted male 14	polluted	44285	6	male	29	(Z)-9-Tricosene	70	-0.246	-0.023	-0.103139	-10.3139
polluted male 14	polluted	44285	6	male	29	(Z)-9-Tricosene	100	-0.218	0.005	0.0224215	2.24215
polluted male 15	polluted	44285	6	male	30	(Z)-9-Tricosene	10	-0.524	-0.102	-0.241706	-24.1706
polluted male 15	polluted	44285	6	male	30	(Z)-9-Tricosene	20	-0.496	-0.074	-0.175355	-17.5355
polluted male 15	polluted	44285	6	male	30	(Z)-9-Tricosene	30	-0.552	-0.13	-0.308057	-30.8057
polluted male 15	polluted	44285	6	male	30	(Z)-9-Tricosene	50	-0.442	-0.02	-0.0473934	-4.73934
polluted male 15	polluted	44285	6	male	30	(Z)-9-Tricosene	70	-0.427	-0.005	-0.0118483	-1.18483
polluted male 15	polluted	44285	6	male	30	(Z)-9-Tricosene	100	-0.424	-0.002	-0.00473934	-0.473934

## Sheet: Fig3c
Name	Treatment	Dilution rate	Sex	Contamination batch	Contamination batch	Number	Signal	Voltage (mV)	Adjusted Voltage	Adjusted Voltage	Adjusted Voltage (%)
unpolluted female 1	unpolluted	2	female	44293	1	1	food (honey)	-0.585	-0.293	-1.00342	-100.342
unpolluted female 1	unpolluted	5	female	44293	1	1	food (honey)	-0.517	-0.225	-0.770548	-77.0548
unpolluted female 1	unpolluted	8	female	44293	1	1	food (honey)	-0.477	-0.185	-0.633562	-63.3562
unpolluted female 1	unpolluted	10	female	44293	1	1	food (honey)	-0.457	-0.165	-0.565068	-56.5068
unpolluted female 1	unpolluted	20	female	44293	1	1	food (honey)	-0.383	-0.091	-0.311644	-31.1644
unpolluted female 1	unpolluted	50	female	44293	1	1	food (honey)	-0.341	-0.049	-0.167808	-16.7808
unpolluted female 1	unpolluted	100	female	44293	1	1	food (honey)	-0.303	-0.011	-0.0376712	-3.76712
unpolluted female 2	unpolluted	2	female	44293	1	2	food (honey)	-0.959	-0.385	-0.670732	-67.0732
unpolluted female 2	unpolluted	5	female	44293	1	2	food (honey)	-0.767	-0.193	-0.336237	-33.6237
unpolluted female 2	unpolluted	8	female	44293	1	2	food (honey)	-0.752	-0.178	-0.310105	-31.0105
unpolluted female 2	unpolluted	10	female	44293	1	2	food (honey)	-0.829	-0.255	-0.444251	-44.4251
unpolluted female 2	unpolluted	20	female	44293	1	2	food (honey)	-0.718	-0.144	-0.250871	-25.0871
unpolluted female 2	unpolluted	50	female	44293	1	2	food (honey)	-0.657	-0.083	-0.144599	-14.4599
unpolluted female 2	unpolluted	100	female	44293	1	2	food (honey)	-0.528	0.046	0.0801394	8.01394
unpolluted female 3	unpolluted	2	female	44293	1	3	food (honey)	-1.013	-0.445	-0.783451	-78.3451
unpolluted female 3	unpolluted	5	female	44293	1	3	food (honey)	-0.807	-0.239	-0.420775	-42.0775
unpolluted female 3	unpolluted	8	female	44293	1	3	food (honey)	-0.788	-0.22	-0.387324	-38.7324
unpolluted female 3	unpolluted	10	female	44293	1	3	food (honey)	-0.723	-0.155	-0.272887	-27.2887
unpolluted female 3	unpolluted	20	female	44293	1	3	food (honey)	-0.702	-0.134	-0.235915	-23.5915
unpolluted female 3	unpolluted	50	female	44293	1	3	food (honey)	-0.634	-0.066	-0.116197	-11.6197
unpolluted female 3	unpolluted	100	female	44293	1	3	food (honey)	-0.607	-0.039	-0.068662	-6.8662
unpolluted female 4	unpolluted	2	female	44293	1	4	food (honey)	-0.7	-0.268	-0.62037	-62.037
unpolluted female 4	unpolluted	5	female	44293	1	4	food (honey)	-0.568	-0.136	-0.314815	-31.4815
unpolluted female 4	unpolluted	8	female	44293	1	4	food (honey)	-0.663	-0.231	-0.534722	-53.4722
unpolluted female 4	unpolluted	10	female	44293	1	4	food (honey)	-0.545	-0.113	-0.261574	-26.1574
unpolluted female 4	unpolluted	20	female	44293	1	4	food (honey)	-0.48	-0.048	-0.111111	-11.1111
unpolluted female 4	unpolluted	50	female	44293	1	4	food (honey)	-0.467	-0.035	-0.0810185	-8.10185
unpolluted female 4	unpolluted	100	female	44293	1	4	food (honey)	-0.42	0.012	0.0277778	2.77778
unpolluted female 5	unpolluted	2	female	44293	1	5	food (honey)	-0.561	-0.257	-0.845395	-84.5395
unpolluted female 5	unpolluted	5	female	44293	1	5	food (honey)	-0.437	-0.133	-0.4375	-43.75
unpolluted female 5	unpolluted	8	female	44293	1	5	food (honey)	-0.381	-0.077	-0.253289	-25.3289
unpolluted female 5	unpolluted	10	female	44293	1	5	food (honey)	-0.394	-0.09	-0.296053	-29.6053
unpolluted female 5	unpolluted	20	female	44293	1	5	food (honey)	-0.374	-0.07	-0.230263	-23.0263
unpolluted female 5	unpolluted	50	female	44293	1	5	food (honey)	-0.329	-0.025	-0.0822368	-8.22368
unpolluted female 5	unpolluted	100	female	44293	1	5	food (honey)	-0.303	0.001	0.00328947	0.328947
unpolluted female 6	unpolluted	2	female	44294	2	6	food (honey)	-0.672	-0.262	-0.639024	-63.9024
unpolluted female 6	unpolluted	5	female	44294	2	6	food (honey)	-0.594	-0.184	-0.44878	-44.878
unpolluted female 6	unpolluted	8	female	44294	2	6	food (honey)	-0.574	-0.164	-0.4	-40
unpolluted female 6	unpolluted	10	female	44294	2	6	food (honey)	-0.491	-0.081	-0.197561	-19.7561
unpolluted female 6	unpolluted	20	female	44294	2	6	food (honey)	-0.502	-0.092	-0.22439	-22.439
unpolluted female 6	unpolluted	50	female	44294	2	6	food (honey)	-0.5	-0.09	-0.219512	-21.9512
unpolluted female 6	unpolluted	100	female	44294	2	6	food (honey)	-0.418	-0.008	-0.0195122	-1.95122
unpolluted female 7	unpolluted	2	female	44294	2	7	food (honey)	-0.741	-0.374	-1.01907	-101.907
unpolluted female 7	unpolluted	5	female	44294	2	7	food (honey)	-0.472	-0.105	-0.286104	-28.6104
unpolluted female 7	unpolluted	8	female	44294	2	7	food (honey)	-0.45	-0.083	-0.226158	-22.6158
unpolluted female 7	unpolluted	10	female	44294	2	7	food (honey)	-0.408	-0.041	-0.111717	-11.1717
unpolluted female 7	unpolluted	20	female	44294	2	7	food (honey)	-0.392	-0.025	-0.0681199	-6.81199
unpolluted female 7	unpolluted	50	female	44294	2	7	food (honey)	-0.361	0.006	0.0163488	1.63488
unpolluted female 7	unpolluted	100	female	44294	2	7	food (honey)	-0.374	-0.007	-0.0190736	-1.90736
unpolluted female 8	unpolluted	2	female	44294	2	8	food (honey)	-1.194	-0.454	-0.613514	-61.3514
unpolluted female 8	unpolluted	5	female	44294	2	8	food (honey)	-1.013	-0.273	-0.368919	-36.8919
unpolluted female 8	unpolluted	8	female	44294	2	8	food (honey)	-0.917	-0.177	-0.239189	-23.9189
unpolluted female 8	unpolluted	10	female	44294	2	8	food (honey)	-0.896	-0.156	-0.210811	-21.0811
unpolluted female 8	unpolluted	20	female	44294	2	8	food (honey)	-0.911	-0.171	-0.231081	-23.1081
unpolluted female 8	unpolluted	50	female	44294	2	8	food (honey)	-0.81	-0.07	-0.0945946	-9.45946
unpolluted female 8	unpolluted	100	female	44294	2	8	food (honey)	-0.803	-0.063	-0.0851351	-8.51351
unpolluted female 9	unpolluted	2	female	44294	2	9	food (honey)	-0.613	-0.31	-1.0231	-102.31
unpolluted female 9	unpolluted	5	female	44294	2	9	food (honey)	-0.518	-0.215	-0.709571	-70.9571
unpolluted female 9	unpolluted	8	female	44294	2	9	food (honey)	-0.508	-0.205	-0.676568	-67.6568
unpolluted female 9	unpolluted	10	female	44294	2	9	food (honey)	-0.424	-0.121	-0.39934	-39.934
unpolluted female 9	unpolluted	20	female	44294	2	9	food (honey)	-0.416	-0.113	-0.372937	-37.2937
unpolluted female 9	unpolluted	50	female	44294	2	9	food (honey)	-0.336	-0.033	-0.108911	-10.8911
unpolluted female 9	unpolluted	100	female	44294	2	9	food (honey)	-0.31	-0.007	-0.0231023	-2.31023
unpolluted female 10	unpolluted	2	female	44294	2	10	food (honey)	-0.697	-0.327	-0.883784	-88.3784
unpolluted female 10	unpolluted	5	female	44294	2	10	food (honey)	-0.602	-0.232	-0.627027	-62.7027
unpolluted female 10	unpolluted	8	female	44294	2	10	food (honey)	-0.568	-0.198	-0.535135	-53.5135
unpolluted female 10	unpolluted	10	female	44294	2	10	food (honey)	-0.552	-0.182	-0.491892	-49.1892
unpolluted female 10	unpolluted	20	female	44294	2	10	food (honey)	-0.576	-0.206	-0.556757	-55.6757
unpolluted female 10	unpolluted	50	female	44294	2	10	food (honey)	-0.452	-0.082	-0.221622	-22.1622
unpolluted female 10	unpolluted	100	female	44294	2	10	food (honey)	-0.426	-0.056	-0.151351	-15.1351
unpolluted female 11	unpolluted	2	female	44295	3	11	food (honey)	-0.759	-0.335	-0.790094	-79.0094
unpolluted female 11	unpolluted	5	female	44295	3	11	food (honey)	-0.605	-0.181	-0.426887	-42.6887
unpolluted female 11	unpolluted	8	female	44295	3	11	food (honey)	-0.586	-0.162	-0.382075	-38.2075
unpolluted female 11	unpolluted	10	female	44295	3	11	food (honey)	-0.526	-0.102	-0.240566	-24.0566
unpolluted female 11	unpolluted	20	female	44295	3	11	food (honey)	-0.479	-0.055	-0.129717	-12.9717
unpolluted female 11	unpolluted	50	female	44295	3	11	food (honey)	-0.485	-0.061	-0.143868	-14.3868
unpolluted female 11	unpolluted	100	female	44295	3	11	food (honey)	-0.431	-0.007	-0.0165094	-1.65094
unpolluted female 12	unpolluted	2	female	44295	3	12	food (honey)	-2.311	-0.951	-0.699265	-69.9265
unpolluted female 12	unpolluted	5	female	44295	3	12	food (honey)	-1.969	-0.609	-0.447794	-44.7794
unpolluted female 12	unpolluted	8	female	44295	3	12	food (honey)	-1.932	-0.572	-0.420588	-42.0588
unpolluted female 12	unpolluted	10	female	44295	3	12	food (honey)	-1.813	-0.453	-0.333088	-33.3088
unpolluted female 12	unpolluted	20	female	44295	3	12	food (honey)	-1.721	-0.361	-0.265441	-26.5441
unpolluted female 12	unpolluted	50	female	44295	3	12	food (honey)	-1.539	-0.179	-0.131618	-13.1618
unpolluted female 12	unpolluted	100	female	44295	3	12	food (honey)	-1.326	0.034	0.025	2.5
unpolluted female 13	unpolluted	2	female	44295	3	13	food (honey)	-0.871	-0.42	-0.931264	-93.1264
unpolluted female 13	unpolluted	5	female	44295	3	13	food (honey)	-0.646	-0.195	-0.432373	-43.2373
unpolluted female 13	unpolluted	8	female	44295	3	13	food (honey)	-0.603	-0.152	-0.337029	-33.7029
unpolluted female 13	unpolluted	10	female	44295	3	13	food (honey)	-0.56	-0.109	-0.241685	-24.1685
unpolluted female 13	unpolluted	20	female	44295	3	13	food (honey)	-0.521	-0.07	-0.155211	-15.5211
unpolluted female 13	unpolluted	50	female	44295	3	13	food (honey)	-0.487	-0.036	-0.0798226	-7.98226
unpolluted female 13	unpolluted	100	female	44295	3	13	food (honey)	-0.468	-0.017	-0.037694	-3.7694
unpolluted female 14	unpolluted	2	female	44295	3	14	food (honey)	-0.378	-0.145	-0.622318	-62.2318
unpolluted female 14	unpolluted	5	female	44295	3	14	food (honey)	-0.354	-0.121	-0.519313	-51.9313
unpolluted female 14	unpolluted	8	female	44295	3	14	food (honey)	-0.33	-0.097	-0.416309	-41.6309
unpolluted female 14	unpolluted	10	female	44295	3	14	food (honey)	-0.342	-0.109	-0.467811	-46.7811
unpolluted female 14	unpolluted	20	female	44295	3	14	food (honey)	-0.307	-0.074	-0.317597	-31.7597
unpolluted female 14	unpolluted	50	female	44295	3	14	food (honey)	-0.273	-0.04	-0.171674	-17.1674
unpolluted female 14	unpolluted	100	female	44295	3	14	food (honey)	-0.246	-0.013	-0.055794	-5.5794
unpolluted female 15	unpolluted	2	female	44295	3	15	food (honey)	-0.923	-0.409	-0.79572	-79.572
unpolluted female 15	unpolluted	5	female	44295	3	15	food (honey)	-0.807	-0.293	-0.570039	-57.0039
unpolluted female 15	unpolluted	8	female	44295	3	15	food (honey)	-0.826	-0.312	-0.607004	-60.7004
unpolluted female 15	unpolluted	10	female	44295	3	15	food (honey)	-0.771	-0.257	-0.5	-50
unpolluted female 15	unpolluted	20	female	44295	3	15	food (honey)	-0.754	-0.24	-0.466926	-46.6926
unpolluted female 15	unpolluted	50	female	44295	3	15	food (honey)	-0.654	-0.14	-0.272374	-27.2374
unpolluted female 15	unpolluted	100	female	44295	3	15	food (honey)	-0.523	-0.009	-0.0175097	-1.75097
polluted female 1	polluted	2	female	44293	1	1	food (honey)	-0.546	-0.13	-0.3125	-31.25
polluted female 1	polluted	5	female	44293	1	1	food (honey)	-0.534	-0.118	-0.283654	-28.3654
polluted female 1	polluted	8	female	44293	1	1	food (honey)	-0.501	-0.085	-0.204327	-20.4327
polluted female 1	polluted	10	female	44293	1	1	food (honey)	-0.468	-0.052	-0.125	-12.5
polluted female 1	polluted	20	female	44293	1	1	food (honey)	-0.461	-0.045	-0.108173	-10.8173
polluted female 1	polluted	50	female	44293	1	1	food (honey)	-0.454	-0.038	-0.0913462	-9.13462
polluted female 1	polluted	100	female	44293	1	1	food (honey)	-0.422	-0.006	-0.0144231	-1.44231
polluted female 2	polluted	2	female	44293	1	2	food (honey)	-0.594	-0.178	-0.427885	-42.7885
polluted female 2	polluted	5	female	44293	1	2	food (honey)	-0.577	-0.161	-0.387019	-38.7019
polluted female 2	polluted	8	female	44293	1	2	food (honey)	-0.559	-0.143	-0.34375	-34.375
polluted female 2	polluted	10	female	44293	1	2	food (honey)	-0.462	-0.046	-0.110577	-11.0577
polluted female 2	polluted	20	female	44293	1	2	food (honey)	-0.464	-0.048	-0.115385	-11.5385
polluted female 2	polluted	50	female	44293	1	2	food (honey)	-0.438	-0.022	-0.0528846	-5.28846
polluted female 2	polluted	100	female	44293	1	2	food (honey)	-0.423	-0.007	-0.0168269	-1.68269
polluted female 3	polluted	2	female	44293	1	3	food (honey)	-0.27	-0.109	-0.677019	-67.7019
polluted female 3	polluted	5	female	44293	1	3	food (honey)	-0.243	-0.082	-0.509317	-50.9317
polluted female 3	polluted	8	female	44293	1	3	food (honey)	-0.246	-0.085	-0.52795	-52.795
polluted female 3	polluted	10	female	44293	1	3	food (honey)	-0.229	-0.068	-0.42236	-42.236
polluted female 3	polluted	20	female	44293	1	3	food (honey)	-0.227	-0.066	-0.409938	-40.9938
polluted female 3	polluted	50	female	44293	1	3	food (honey)	-0.206	-0.045	-0.279503	-27.9503
polluted female 3	polluted	100	female	44293	1	3	food (honey)	-0.175	-0.014	-0.0869565	-8.69565
polluted female 4	polluted	2	female	44293	1	4	food (honey)	-0.608	-0.169	-0.384966	-38.4966
polluted female 4	polluted	5	female	44293	1	4	food (honey)	-0.502	-0.063	-0.143508	-14.3508
polluted female 4	polluted	8	female	44293	1	4	food (honey)	-0.595	-0.156	-0.355353	-35.5353
polluted female 4	polluted	10	female	44293	1	4	food (honey)	-0.521	-0.082	-0.186788	-18.6788
polluted female 4	polluted	20	female	44293	1	4	food (honey)	-0.451	-0.012	-0.0273349	-2.73349
polluted female 4	polluted	50	female	44293	1	4	food (honey)	-0.413	0.026	0.0592255	5.92255
polluted female 4	polluted	100	female	44293	1	4	food (honey)	-0.431	0.008	0.0182232	1.82232
polluted female 5	polluted	2	female	44293	1	5	food (honey)	-0.493	-0.205	-0.711806	-71.1806
polluted female 5	polluted	5	female	44293	1	5	food (honey)	-0.422	-0.134	-0.465278	-46.5278
polluted female 5	polluted	8	female	44293	1	5	food (honey)	-0.388	-0.1	-0.347222	-34.7222
polluted female 5	polluted	10	female	44293	1	5	food (honey)	-0.365	-0.077	-0.267361	-26.7361
polluted female 5	polluted	20	female	44293	1	5	food (honey)	-0.333	-0.045	-0.15625	-15.625
polluted female 5	polluted	50	female	44293	1	5	food (honey)	-0.298	-0.01	-0.0347222	-3.47222
polluted female 5	polluted	100	female	44293	1	5	food (honey)	-0.325	-0.037	-0.128472	-12.8472
polluted female 6	polluted	2	female	44294	2	6	food (honey)	-0.925	-0.312	-0.508972	-50.8972
polluted female 6	polluted	5	female	44294	2	6	food (honey)	-0.876	-0.263	-0.429038	-42.9038
polluted female 6	polluted	8	female	44294	2	6	food (honey)	-0.84	-0.227	-0.37031	-37.031
polluted female 6	polluted	10	female	44294	2	6	food (honey)	-0.826	-0.213	-0.347471	-34.7471
polluted female 6	polluted	20	female	44294	2	6	food (honey)	-0.763	-0.15	-0.244698	-24.4698
polluted female 6	polluted	50	female	44294	2	6	food (honey)	-0.691	-0.078	-0.127243	-12.7243
polluted female 6	polluted	100	female	44294	2	6	food (honey)	-0.635	-0.022	-0.0358891	-3.58891
polluted female 7	polluted	2	female	44294	2	7	food (honey)	-1.097	-0.406	-0.587554	-58.7554
polluted female 7	polluted	5	female	44294	2	7	food (honey)	-0.8	-0.109	-0.157742	-15.7742
polluted female 7	polluted	8	female	44294	2	7	food (honey)	-0.83	-0.139	-0.201158	-20.1158
polluted female 7	polluted	10	female	44294	2	7	food (honey)	-0.79	-0.099	-0.143271	-14.3271
polluted female 7	polluted	20	female	44294	2	7	food (honey)	-0.723	-0.032	-0.0463097	-4.63097
polluted female 7	polluted	50	female	44294	2	7	food (honey)	-0.702	-0.011	-0.015919	-1.5919
polluted female 7	polluted	100	female	44294	2	7	food (honey)	-0.667	0.024	0.0347323	3.47323
polluted female 8	polluted	2	female	44294	2	8	food (honey)	-0.671	-0.286	-0.742857	-74.2857
polluted female 8	polluted	5	female	44294	2	8	food (honey)	-0.498	-0.113	-0.293506	-29.3506
polluted female 8	polluted	8	female	44294	2	8	food (honey)	-0.498	-0.113	-0.293506	-29.3506
polluted female 8	polluted	10	female	44294	2	8	food (honey)	-0.44	-0.055	-0.142857	-14.2857
polluted female 8	polluted	20	female	44294	2	8	food (honey)	-0.424	-0.039	-0.101299	-10.1299
polluted female 8	polluted	50	female	44294	2	8	food (honey)	-0.413	-0.028	-0.0727273	-7.27273
polluted female 8	polluted	100	female	44294	2	8	food (honey)	-0.405	-0.02	-0.0519481	-5.19481
polluted female 9	polluted	2	female	44294	2	9	food (honey)	-0.69	-0.251	-0.571754	-57.1754
polluted female 9	polluted	5	female	44294	2	9	food (honey)	-0.58	-0.141	-0.321185	-32.1185
polluted female 9	polluted	8	female	44294	2	9	food (honey)	-0.522	-0.083	-0.189066	-18.9066
polluted female 9	polluted	10	female	44294	2	9	food (honey)	-0.516	-0.077	-0.175399	-17.5399
polluted female 9	polluted	20	female	44294	2	9	food (honey)	-0.451	-0.012	-0.0273349	-2.73349
polluted female 9	polluted	50	female	44294	2	9	food (honey)	-0.483	-0.044	-0.100228	-10.0228
polluted female 9	polluted	100	female	44294	2	9	food (honey)	-0.467	-0.028	-0.0637813	-6.37813
polluted female 10	polluted	2	female	44294	2	10	food (honey)	-1.454	-0.353	-0.320618	-32.0618
polluted female 10	polluted	5	female	44294	2	10	food (honey)	-1.461	-0.36	-0.326975	-32.6975
polluted female 10	polluted	8	female	44294	2	10	food (honey)	-1.434	-0.333	-0.302452	-30.2452
polluted female 10	polluted	10	female	44294	2	10	food (honey)	-1.374	-0.273	-0.247956	-24.7956
polluted female 10	polluted	20	female	44294	2	10	food (honey)	-1.358	-0.257	-0.233424	-23.3424
polluted female 10	polluted	50	female	44294	2	10	food (honey)	-1.368	-0.267	-0.242507	-24.2507
polluted female 10	polluted	100	female	44294	2	10	food (honey)	-1.096	0.005	0.00454133	0.454133
polluted female 11	polluted	2	female	44295	3	11	food (honey)	-1.101	-0.321	-0.411538	-41.1538
polluted female 11	polluted	5	female	44295	3	11	food (honey)	-0.958	-0.178	-0.228205	-22.8205
polluted female 11	polluted	8	female	44295	3	11	food (honey)	-0.905	-0.125	-0.160256	-16.0256
polluted female 11	polluted	10	female	44295	3	11	food (honey)	-0.835	-0.055	-0.0705128	-7.05128
polluted female 11	polluted	20	female	44295	3	11	food (honey)	-0.773	0.007	0.00897436	0.897436
polluted female 11	polluted	50	female	44295	3	11	food (honey)	-0.775	0.005	0.00641026	0.641026
polluted female 11	polluted	100	female	44295	3	11	food (honey)	-0.788	-0.008	-0.0102564	-1.02564
polluted female 12	polluted	2	female	44295	3	12	food (honey)	-0.644	-0.209	-0.48046	-48.046
polluted female 12	polluted	5	female	44295	3	12	food (honey)	-0.611	-0.176	-0.404598	-40.4598
polluted female 12	polluted	8	female	44295	3	12	food (honey)	-0.492	-0.057	-0.131034	-13.1034
polluted female 12	polluted	10	female	44295	3	12	food (honey)	-0.516	-0.081	-0.186207	-18.6207
polluted female 12	polluted	20	female	44295	3	12	food (honey)	-0.475	-0.04	-0.091954	-9.1954
polluted female 12	polluted	50	female	44295	3	12	food (honey)	-0.489	-0.054	-0.124138	-12.4138
polluted female 12	polluted	100	female	44295	3	12	food (honey)	-0.456	-0.021	-0.0482759	-4.82759
polluted female 13	polluted	2	female	44295	3	13	food (honey)	-0.424	-0.132	-0.452055	-45.2055
polluted female 13	polluted	5	female	44295	3	13	food (honey)	-0.416	-0.124	-0.424658	-42.4658
polluted female 13	polluted	8	female	44295	3	13	food (honey)	-0.349	-0.057	-0.195205	-19.5205
polluted female 13	polluted	10	female	44295	3	13	food (honey)	-0.335	-0.043	-0.14726	-14.726
polluted female 13	polluted	20	female	44295	3	13	food (honey)	-0.297	-0.005	-0.0171233	-1.71233
polluted female 13	polluted	50	female	44295	3	13	food (honey)	-0.295	-0.003	-0.010274	-1.0274
polluted female 13	polluted	100	female	44295	3	13	food (honey)	-0.288	0.004	0.0136986	1.36986
polluted female 14	polluted	2	female	44295	3	14	food (honey)	-1.391	-0.418	-0.429599	-42.9599
polluted female 14	polluted	5	female	44295	3	14	food (honey)	-1.106	-0.133	-0.136691	-13.6691
polluted female 14	polluted	8	female	44295	3	14	food (honey)	-1.101	-0.128	-0.131552	-13.1552
polluted female 14	polluted	10	female	44295	3	14	food (honey)	-1.061	-0.088	-0.0904419	-9.04419
polluted female 14	polluted	20	female	44295	3	14	food (honey)	-1.056	-0.083	-0.0853032	-8.53032
polluted female 14	polluted	50	female	44295	3	14	food (honey)	-1.036	-0.063	-0.0647482	-6.47482
polluted female 14	polluted	100	female	44295	3	14	food (honey)	-0.955	0.018	0.0184995	1.84995
polluted female 15	polluted	2	female	44295	3	15	food (honey)	-0.413	-0.119	-0.404762	-40.4762
polluted female 15	polluted	5	female	44295	3	15	food (honey)	-0.409	-0.115	-0.391156	-39.1156
polluted female 15	polluted	8	female	44295	3	15	food (honey)	-0.349	-0.055	-0.187075	-18.7075
polluted female 15	polluted	10	female	44295	3	15	food (honey)	-0.326	-0.032	-0.108844	-10.8844
polluted female 15	polluted	20	female	44295	3	15	food (honey)	-0.318	-0.024	-0.0816327	-8.16327
polluted female 15	polluted	50	female	44295	3	15	food (honey)	-0.304	-0.01	-0.0340136	-3.40136
polluted female 15	polluted	100	female	44295	3	15	food (honey)	-0.28	0.014	0.047619	4.7619

## Sheet: Fig3d
Name	Treatment	Dilution rate	Sex	Contamination batch	Contamination batch	Number	Signal	Voltage (mV)	Adjusted Voltage	Adjusted Voltage	Adjusted Voltage (%)
unpolluted male 1	unpolluted	2	male	44293	1	1	food (honey)	-0.5	-0.255	-1.04082	-104.082
unpolluted male 1	unpolluted	5	male	44293	1	1	food (honey)	-0.37	-0.125	-0.510204	-51.0204
unpolluted male 1	unpolluted	8	male	44293	1	1	food (honey)	-0.323	-0.078	-0.318367	-31.8367
unpolluted male 1	unpolluted	10	male	44293	1	1	food (honey)	-0.369	-0.124	-0.506122	-50.6122
unpolluted male 1	unpolluted	20	male	44293	1	1	food (honey)	-0.354	-0.109	-0.444898	-44.4898
unpolluted male 1	unpolluted	50	male	44293	1	1	food (honey)	-0.284	-0.039	-0.159184	-15.9184
unpolluted male 1	unpolluted	100	male	44293	1	1	food (honey)	-0.268	-0.023	-0.0938776	-9.38776
unpolluted male 2	unpolluted	2	male	44293	1	2	food (honey)	-0.381	-0.193	-1.0266	-102.66
unpolluted male 2	unpolluted	5	male	44293	1	2	food (honey)	-0.369	-0.181	-0.962766	-96.2766
unpolluted male 2	unpolluted	8	male	44293	1	2	food (honey)	-0.323	-0.135	-0.718085	-71.8085
unpolluted male 2	unpolluted	10	male	44293	1	2	food (honey)	-0.289	-0.101	-0.537234	-53.7234
unpolluted male 2	unpolluted	20	male	44293	1	2	food (honey)	-0.252	-0.064	-0.340426	-34.0426
unpolluted male 2	unpolluted	50	male	44293	1	2	food (honey)	-0.238	-0.05	-0.265957	-26.5957
unpolluted male 2	unpolluted	100	male	44293	1	2	food (honey)	-0.202	-0.014	-0.0744681	-7.44681
unpolluted male 3	unpolluted	2	male	44293	1	3	food (honey)	-0.562	-0.302	-1.16154	-116.154
unpolluted male 3	unpolluted	5	male	44293	1	3	food (honey)	-0.408	-0.148	-0.569231	-56.9231
unpolluted male 3	unpolluted	8	male	44293	1	3	food (honey)	-0.423	-0.163	-0.626923	-62.6923
unpolluted male 3	unpolluted	10	male	44293	1	3	food (honey)	-0.353	-0.093	-0.357692	-35.7692
unpolluted male 3	unpolluted	20	male	44293	1	3	food (honey)	-0.342	-0.082	-0.315385	-31.5385
unpolluted male 3	unpolluted	50	male	44293	1	3	food (honey)	-0.311	-0.051	-0.196154	-19.6154
unpolluted male 3	unpolluted	100	male	44293	1	3	food (honey)	-0.245	0.015	0.0576923	5.76923
unpolluted male 4	unpolluted	2	male	44293	1	4	food (honey)	-0.536	-0.265	-0.97786	-97.786
unpolluted male 4	unpolluted	5	male	44293	1	4	food (honey)	-0.478	-0.207	-0.763838	-76.3838
unpolluted male 4	unpolluted	8	male	44293	1	4	food (honey)	-0.456	-0.185	-0.682657	-68.2657
unpolluted male 4	unpolluted	10	male	44293	1	4	food (honey)	-0.407	-0.136	-0.501845	-50.1845
unpolluted male 4	unpolluted	20	male	44293	1	4	food (honey)	-0.386	-0.115	-0.424354	-42.4354
unpolluted male 4	unpolluted	50	male	44293	1	4	food (honey)	-0.315	-0.044	-0.162362	-16.2362
unpolluted male 4	unpolluted	100	male	44293	1	4	food (honey)	-0.261	0.01	0.0369004	3.69004
unpolluted male 5	unpolluted	2	male	44293	1	5	food (honey)	-0.594	-0.271	-0.839009	-83.9009
unpolluted male 5	unpolluted	5	male	44293	1	5	food (honey)	-0.508	-0.185	-0.572755	-57.2755
unpolluted male 5	unpolluted	8	male	44293	1	5	food (honey)	-0.462	-0.139	-0.430341	-43.0341
unpolluted male 5	unpolluted	10	male	44293	1	5	food (honey)	-0.416	-0.093	-0.287926	-28.7926
unpolluted male 5	unpolluted	20	male	44293	1	5	food (honey)	-0.39	-0.067	-0.20743	-20.743
unpolluted male 5	unpolluted	50	male	44293	1	5	food (honey)	-0.361	-0.038	-0.117647	-11.7647
unpolluted male 5	unpolluted	100	male	44293	1	5	food (honey)	-0.339	-0.016	-0.0495356	-4.95356
unpolluted male 6	unpolluted	2	male	44294	2	6	food (honey)	-0.299	-0.129	-0.758824	-75.8824
unpolluted male 6	unpolluted	5	male	44294	2	6	food (honey)	-0.264	-0.094	-0.552941	-55.2941
unpolluted male 6	unpolluted	8	male	44294	2	6	food (honey)	-0.234	-0.064	-0.376471	-37.6471
unpolluted male 6	unpolluted	10	male	44294	2	6	food (honey)	-0.22	-0.05	-0.294118	-29.4118
unpolluted male 6	unpolluted	20	male	44294	2	6	food (honey)	-0.2	-0.03	-0.176471	-17.6471
unpolluted male 6	unpolluted	50	male	44294	2	6	food (honey)	-0.189	-0.019	-0.111765	-11.1765
unpolluted male 6	unpolluted	100	male	44294	2	6	food (honey)	-0.175	-0.005	-0.0294118	-2.94118
unpolluted male 7	unpolluted	2	male	44294	2	7	food (honey)	-0.729	-0.368	-1.01939	-101.939
unpolluted male 7	unpolluted	5	male	44294	2	7	food (honey)	-0.632	-0.271	-0.750693	-75.0693
unpolluted male 7	unpolluted	8	male	44294	2	7	food (honey)	-0.555	-0.194	-0.537396	-53.7396
unpolluted male 7	unpolluted	10	male	44294	2	7	food (honey)	-0.505	-0.144	-0.398892	-39.8892
unpolluted male 7	unpolluted	20	male	44294	2	7	food (honey)	-0.469	-0.108	-0.299169	-29.9169
unpolluted male 7	unpolluted	50	male	44294	2	7	food (honey)	-0.416	-0.055	-0.152355	-15.2355
unpolluted male 7	unpolluted	100	male	44294	2	7	food (honey)	-0.384	-0.023	-0.0637119	-6.37119
unpolluted male 8	unpolluted	2	male	44294	2	8	food (honey)	-0.49	-0.175	-0.555556	-55.5556
unpolluted male 8	unpolluted	5	male	44294	2	8	food (honey)	-0.459	-0.144	-0.457143	-45.7143
unpolluted male 8	unpolluted	8	male	44294	2	8	food (honey)	-0.423	-0.108	-0.342857	-34.2857
unpolluted male 8	unpolluted	10	male	44294	2	8	food (honey)	-0.367	-0.052	-0.165079	-16.5079
unpolluted male 8	unpolluted	20	male	44294	2	8	food (honey)	-0.361	-0.046	-0.146032	-14.6032
unpolluted male 8	unpolluted	50	male	44294	2	8	food (honey)	-0.316	-0.001	-0.0031746	-0.31746
unpolluted male 8	unpolluted	100	male	44294	2	8	food (honey)	-0.305	0.01	0.031746	3.1746
unpolluted male 9	unpolluted	2	male	44294	2	9	food (honey)	-0.613	-0.244	-0.661247	-66.1247
unpolluted male 9	unpolluted	5	male	44294	2	9	food (honey)	-0.594	-0.225	-0.609756	-60.9756
unpolluted male 9	unpolluted	8	male	44294	2	9	food (honey)	-0.548	-0.179	-0.485095	-48.5095
unpolluted male 9	unpolluted	10	male	44294	2	9	food (honey)	-0.457	-0.088	-0.238482	-23.8482
unpolluted male 9	unpolluted	20	male	44294	2	9	food (honey)	-0.424	-0.055	-0.149051	-14.9051
unpolluted male 9	unpolluted	50	male	44294	2	9	food (honey)	-0.372	-0.003	-0.00813008	-0.813008
unpolluted male 9	unpolluted	100	male	44294	2	9	food (honey)	-0.354	0.015	0.0406504	4.06504
unpolluted male 10	unpolluted	2	male	44294	2	10	food (honey)	-0.358	-0.168	-0.884211	-88.4211
unpolluted male 10	unpolluted	5	male	44294	2	10	food (honey)	-0.339	-0.149	-0.784211	-78.4211
unpolluted male 10	unpolluted	8	male	44294	2	10	food (honey)	-0.32	-0.13	-0.684211	-68.4211
unpolluted male 10	unpolluted	10	male	44294	2	10	food (honey)	-0.33	-0.14	-0.736842	-73.6842
unpolluted male 10	unpolluted	20	male	44294	2	10	food (honey)	-0.24	-0.05	-0.263158	-26.3158
unpolluted male 10	unpolluted	50	male	44294	2	10	food (honey)	-0.231	-0.041	-0.215789	-21.5789
unpolluted male 10	unpolluted	100	male	44294	2	10	food (honey)	-0.183	0.007	0.0368421	3.68421
unpolluted male 11	unpolluted	2	male	44295	3	11	food (honey)	-0.532	-0.248	-0.873239	-87.3239
unpolluted male 11	unpolluted	5	male	44295	3	11	food (honey)	-0.53	-0.246	-0.866197	-86.6197
unpolluted male 11	unpolluted	8	male	44295	3	11	food (honey)	-0.445	-0.161	-0.566901	-56.6901
unpolluted male 11	unpolluted	10	male	44295	3	11	food (honey)	-0.427	-0.143	-0.503521	-50.3521
unpolluted male 11	unpolluted	20	male	44295	3	11	food (honey)	-0.344	-0.06	-0.211268	-21.1268
unpolluted male 11	unpolluted	50	male	44295	3	11	food (honey)	-0.345	-0.061	-0.214789	-21.4789
unpolluted male 11	unpolluted	100	male	44295	3	11	food (honey)	-0.276	0.008	0.028169	2.8169
unpolluted male 12	unpolluted	2	male	44295	3	12	food (honey)	-0.44	-0.195	-0.795918	-79.5918
unpolluted male 12	unpolluted	5	male	44295	3	12	food (honey)	-0.431	-0.186	-0.759184	-75.9184
unpolluted male 12	unpolluted	8	male	44295	3	12	food (honey)	-0.439	-0.194	-0.791837	-79.1837
unpolluted male 12	unpolluted	10	male	44295	3	12	food (honey)	-0.42	-0.175	-0.714286	-71.4286
unpolluted male 12	unpolluted	20	male	44295	3	12	food (honey)	-0.332	-0.087	-0.355102	-35.5102
unpolluted male 12	unpolluted	50	male	44295	3	12	food (honey)	-0.276	-0.031	-0.126531	-12.6531
unpolluted male 12	unpolluted	100	male	44295	3	12	food (honey)	-0.264	-0.019	-0.077551	-7.7551
unpolluted male 13	unpolluted	2	male	44295	3	13	food (honey)	-0.264	-0.104	-0.65	-65
unpolluted male 13	unpolluted	5	male	44295	3	13	food (honey)	-0.252	-0.092	-0.575	-57.5
unpolluted male 13	unpolluted	8	male	44295	3	13	food (honey)	-0.235	-0.075	-0.46875	-46.875
unpolluted male 13	unpolluted	10	male	44295	3	13	food (honey)	-0.199	-0.039	-0.24375	-24.375
unpolluted male 13	unpolluted	20	male	44295	3	13	food (honey)	-0.177	-0.017	-0.10625	-10.625
unpolluted male 13	unpolluted	50	male	44295	3	13	food (honey)	-0.173	-0.013	-0.08125	-8.125
unpolluted male 13	unpolluted	100	male	44295	3	13	food (honey)	-0.169	-0.009	-0.05625	-5.625
unpolluted male 14	unpolluted	2	male	44295	3	14	food (honey)	-0.477	-0.21	-0.786517	-78.6517
unpolluted male 14	unpolluted	5	male	44295	3	14	food (honey)	-0.439	-0.172	-0.644195	-64.4195
unpolluted male 14	unpolluted	8	male	44295	3	14	food (honey)	-0.381	-0.114	-0.426966	-42.6966
unpolluted male 14	unpolluted	10	male	44295	3	14	food (honey)	-0.363	-0.096	-0.359551	-35.9551
unpolluted male 14	unpolluted	20	male	44295	3	14	food (honey)	-0.323	-0.056	-0.209738	-20.9738
unpolluted male 14	unpolluted	50	male	44295	3	14	food (honey)	-0.316	-0.049	-0.183521	-18.3521
unpolluted male 14	unpolluted	100	male	44295	3	14	food (honey)	-0.299	-0.032	-0.11985	-11.985
unpolluted male 15	unpolluted	2	male	44295	3	15	food (honey)	-0.332	-0.149	-0.814208	-81.4208
unpolluted male 15	unpolluted	5	male	44295	3	15	food (honey)	-0.302	-0.119	-0.650273	-65.0273
unpolluted male 15	unpolluted	8	male	44295	3	15	food (honey)	-0.266	-0.083	-0.453552	-45.3552
unpolluted male 15	unpolluted	10	male	44295	3	15	food (honey)	-0.25	-0.067	-0.36612	-36.612
unpolluted male 15	unpolluted	20	male	44295	3	15	food (honey)	-0.239	-0.056	-0.306011	-30.6011
unpolluted male 15	unpolluted	50	male	44295	3	15	food (honey)	-0.224	-0.041	-0.224044	-22.4044
unpolluted male 15	unpolluted	100	male	44295	3	15	food (honey)	-0.194	-0.011	-0.0601093	-6.01093
polluted male 1	polluted	2	male	44293	1	1	food (honey)	-1.005	-0.251	-0.332891	-33.2891
polluted male 1	polluted	5	male	44293	1	1	food (honey)	-1.037	-0.283	-0.375332	-37.5332
polluted male 1	polluted	8	male	44293	1	1	food (honey)	-0.938	-0.184	-0.244032	-24.4032
polluted male 1	polluted	10	male	44293	1	1	food (honey)	-0.913	-0.159	-0.210875	-21.0875
polluted male 1	polluted	20	male	44293	1	1	food (honey)	-0.879	-0.125	-0.165782	-16.5782
polluted male 1	polluted	50	male	44293	1	1	food (honey)	-0.826	-0.072	-0.0954907	-9.54907
polluted male 1	polluted	100	male	44293	1	1	food (honey)	-0.792	-0.038	-0.0503979	-5.03979
polluted male 2	polluted	2	male	44293	1	2	food (honey)	-0.771	-0.302	-0.643923	-64.3923
polluted male 2	polluted	5	male	44293	1	2	food (honey)	-0.805	-0.336	-0.716418	-71.6418
polluted male 2	polluted	8	male	44293	1	2	food (honey)	-0.595	-0.126	-0.268657	-26.8657
polluted male 2	polluted	10	male	44293	1	2	food (honey)	-0.614	-0.145	-0.309168	-30.9168
polluted male 2	polluted	20	male	44293	1	2	food (honey)	-0.554	-0.085	-0.181237	-18.1237
polluted male 2	polluted	50	male	44293	1	2	food (honey)	-0.462	0.007	0.0149254	1.49254
polluted male 2	polluted	100	male	44293	1	2	food (honey)	-0.458	0.011	0.0234542	2.34542
polluted male 3	polluted	2	male	44293	1	3	food (honey)	-0.479	-0.195	-0.68662	-68.662
polluted male 3	polluted	5	male	44293	1	3	food (honey)	-0.458	-0.174	-0.612676	-61.2676
polluted male 3	polluted	8	male	44293	1	3	food (honey)	-0.377	-0.093	-0.327465	-32.7465
polluted male 3	polluted	10	male	44293	1	3	food (honey)	-0.315	-0.031	-0.109155	-10.9155
polluted male 3	polluted	20	male	44293	1	3	food (honey)	-0.349	-0.065	-0.228873	-22.8873
polluted male 3	polluted	50	male	44293	1	3	food (honey)	-0.27	0.014	0.0492958	4.92958
polluted male 3	polluted	100	male	44293	1	3	food (honey)	-0.268	0.016	0.056338	5.6338
polluted male 4	polluted	2	male	44293	1	4	food (honey)	-0.251	-0.105	-0.719178	-71.9178
polluted male 4	polluted	5	male	44293	1	4	food (honey)	-0.231	-0.085	-0.582192	-58.2192
polluted male 4	polluted	8	male	44293	1	4	food (honey)	-0.212	-0.066	-0.452055	-45.2055
polluted male 4	polluted	10	male	44293	1	4	food (honey)	-0.192	-0.046	-0.315068	-31.5068
polluted male 4	polluted	20	male	44293	1	4	food (honey)	-0.173	-0.027	-0.184932	-18.4932
polluted male 4	polluted	50	male	44293	1	4	food (honey)	-0.154	-0.008	-0.0547945	-5.47945
polluted male 4	polluted	100	male	44293	1	4	food (honey)	-0.148	-0.002	-0.0136986	-1.36986
polluted male 5	polluted	2	male	44293	1	5	food (honey)	-0.369	-0.132	-0.556962	-55.6962
polluted male 5	polluted	5	male	44293	1	5	food (honey)	-0.332	-0.095	-0.400844	-40.0844
polluted male 5	polluted	8	male	44293	1	5	food (honey)	-0.323	-0.086	-0.362869	-36.2869
polluted male 5	polluted	10	male	44293	1	5	food (honey)	-0.289	-0.052	-0.219409	-21.9409
polluted male 5	polluted	20	male	44293	1	5	food (honey)	-0.271	-0.034	-0.14346	-14.346
polluted male 5	polluted	50	male	44293	1	5	food (honey)	-0.263	-0.026	-0.109705	-10.9705
polluted male 5	polluted	100	male	44293	1	5	food (honey)	-0.254	-0.017	-0.07173	-7.173
polluted male 6	polluted	2	male	44294	2	6	food (honey)	-0.299	-0.126	-0.728324	-72.8324
polluted male 6	polluted	5	male	44294	2	6	food (honey)	-0.273	-0.1	-0.578035	-57.8035
polluted male 6	polluted	8	male	44294	2	6	food (honey)	-0.258	-0.085	-0.491329	-49.1329
polluted male 6	polluted	10	male	44294	2	6	food (honey)	-0.251	-0.078	-0.450867	-45.0867
polluted male 6	polluted	20	male	44294	2	6	food (honey)	-0.245	-0.072	-0.416185	-41.6185
polluted male 6	polluted	50	male	44294	2	6	food (honey)	-0.177	-0.004	-0.0231214	-2.31214
polluted male 6	polluted	100	male	44294	2	6	food (honey)	-0.162	0.011	0.0635838	6.35838
polluted male 7	polluted	2	male	44294	2	7	food (honey)	-0.262	-0.105	-0.66879	-66.879
polluted male 7	polluted	5	male	44294	2	7	food (honey)	-0.246	-0.089	-0.566879	-56.6879
polluted male 7	polluted	8	male	44294	2	7	food (honey)	-0.185	-0.028	-0.178344	-17.8344
polluted male 7	polluted	10	male	44294	2	7	food (honey)	-0.191	-0.034	-0.216561	-21.6561
polluted male 7	polluted	20	male	44294	2	7	food (honey)	-0.177	-0.02	-0.127389	-12.7389
polluted male 7	polluted	50	male	44294	2	7	food (honey)	-0.168	-0.011	-0.0700637	-7.00637
polluted male 7	polluted	100	male	44294	2	7	food (honey)	-0.163	-0.006	-0.0382166	-3.82166
polluted male 8	polluted	2	male	44294	2	8	food (honey)	-0.191	-0.056	-0.414815	-41.4815
polluted male 8	polluted	5	male	44294	2	8	food (honey)	-0.187	-0.052	-0.385185	-38.5185
polluted male 8	polluted	8	male	44294	2	8	food (honey)	-0.172	-0.037	-0.274074	-27.4074
polluted male 8	polluted	10	male	44294	2	8	food (honey)	-0.166	-0.031	-0.22963	-22.963
polluted male 8	polluted	20	male	44294	2	8	food (honey)	-0.148	-0.013	-0.0962963	-9.62963
polluted male 8	polluted	50	male	44294	2	8	food (honey)	-0.134	0.001	0.00740741	0.740741
polluted male 8	polluted	100	male	44294	2	8	food (honey)	-0.137	-0.002	-0.0148148	-1.48148
polluted male 9	polluted	2	male	44294	2	9	food (honey)	-0.258	-0.102	-0.653846	-65.3846
polluted male 9	polluted	5	male	44294	2	9	food (honey)	-0.22	-0.064	-0.410256	-41.0256
polluted male 9	polluted	8	male	44294	2	9	food (honey)	-0.205	-0.049	-0.314103	-31.4103
polluted male 9	polluted	10	male	44294	2	9	food (honey)	-0.195	-0.039	-0.25	-25
polluted male 9	polluted	20	male	44294	2	9	food (honey)	-0.17	-0.014	-0.0897436	-8.97436
polluted male 9	polluted	50	male	44294	2	9	food (honey)	-0.162	-0.006	-0.0384615	-3.84615
polluted male 9	polluted	100	male	44294	2	9	food (honey)	-0.152	0.004	0.025641	2.5641
polluted male 10	polluted	2	male	44294	2	10	food (honey)	-0.301	-0.11	-0.575916	-57.5916
polluted male 10	polluted	5	male	44294	2	10	food (honey)	-0.244	-0.053	-0.277487	-27.7487
polluted male 10	polluted	8	male	44294	2	10	food (honey)	-0.23	-0.039	-0.204188	-20.4188
polluted male 10	polluted	10	male	44294	2	10	food (honey)	-0.222	-0.031	-0.162304	-16.2304
polluted male 10	polluted	20	male	44294	2	10	food (honey)	-0.204	-0.013	-0.0680628	-6.80628
polluted male 10	polluted	50	male	44294	2	10	food (honey)	-0.193	-0.002	-0.0104712	-1.04712
polluted male 10	polluted	100	male	44294	2	10	food (honey)	-0.189	0.002	0.0104712	1.04712
polluted male 11	polluted	2	male	44295	3	11	food (honey)	-0.477	-0.215	-0.820611	-82.0611
polluted male 11	polluted	5	male	44295	3	11	food (honey)	-0.431	-0.169	-0.645038	-64.5038
polluted male 11	polluted	8	male	44295	3	11	food (honey)	-0.349	-0.087	-0.332061	-33.2061
polluted male 11	polluted	10	male	44295	3	11	food (honey)	-0.34	-0.078	-0.29771	-29.771
polluted male 11	polluted	20	male	44295	3	11	food (honey)	-0.294	-0.032	-0.122137	-12.2137
polluted male 11	polluted	50	male	44295	3	11	food (honey)	-0.287	-0.025	-0.0954198	-9.54198
polluted male 11	polluted	100	male	44295	3	11	food (honey)	-0.265	-0.003	-0.0114504	-1.14504
polluted male 12	polluted	2	male	44295	3	12	food (honey)	-0.392	-0.134	-0.51938	-51.938
polluted male 12	polluted	5	male	44295	3	12	food (honey)	-0.348	-0.09	-0.348837	-34.8837
polluted male 12	polluted	8	male	44295	3	12	food (honey)	-0.311	-0.053	-0.205426	-20.5426
polluted male 12	polluted	10	male	44295	3	12	food (honey)	-0.308	-0.05	-0.193798	-19.3798
polluted male 12	polluted	20	male	44295	3	12	food (honey)	-0.287	-0.029	-0.112403	-11.2403
polluted male 12	polluted	50	male	44295	3	12	food (honey)	-0.252	0.006	0.0232558	2.32558
polluted male 12	polluted	100	male	44295	3	12	food (honey)	-0.261	-0.003	-0.0116279	-1.16279
polluted male 13	polluted	2	male	44295	3	13	food (honey)	-0.374	-0.122	-0.484127	-48.4127
polluted male 13	polluted	5	male	44295	3	13	food (honey)	-0.384	-0.132	-0.52381	-52.381
polluted male 13	polluted	8	male	44295	3	13	food (honey)	-0.347	-0.095	-0.376984	-37.6984
polluted male 13	polluted	10	male	44295	3	13	food (honey)	-0.339	-0.087	-0.345238	-34.5238
polluted male 13	polluted	20	male	44295	3	13	food (honey)	-0.338	-0.086	-0.34127	-34.127
polluted male 13	polluted	50	male	44295	3	13	food (honey)	-0.286	-0.034	-0.134921	-13.4921
polluted male 13	polluted	100	male	44295	3	13	food (honey)	-0.27	-0.018	-0.0714286	-7.14286
polluted male 14	polluted	2	male	44295	3	14	food (honey)	-0.277	-0.111	-0.668675	-66.8675
polluted male 14	polluted	5	male	44295	3	14	food (honey)	-0.246	-0.08	-0.481928	-48.1928
polluted male 14	polluted	8	male	44295	3	14	food (honey)	-0.23	-0.064	-0.385542	-38.5542
polluted male 14	polluted	10	male	44295	3	14	food (honey)	-0.209	-0.043	-0.259036	-25.9036
polluted male 14	polluted	20	male	44295	3	14	food (honey)	-0.185	-0.019	-0.114458	-11.4458
polluted male 14	polluted	50	male	44295	3	14	food (honey)	-0.181	-0.015	-0.0903614	-9.03614
polluted male 14	polluted	100	male	44295	3	14	food (honey)	-0.157	0.009	0.0542169	5.42169
polluted male 15	polluted	2	male	44295	3	15	food (honey)	-1.012	-0.272	-0.367568	-36.7568
polluted male 15	polluted	5	male	44295	3	15	food (honey)	-0.955	-0.215	-0.290541	-29.0541
polluted male 15	polluted	8	male	44295	3	15	food (honey)	-0.961	-0.221	-0.298649	-29.8649
polluted male 15	polluted	10	male	44295	3	15	food (honey)	-0.844	-0.104	-0.140541	-14.0541
polluted male 15	polluted	20	male	44295	3	15	food (honey)	-0.812	-0.072	-0.0972973	-9.72973
polluted male 15	polluted	50	male	44295	3	15	food (honey)	-0.752	-0.012	-0.0162162	-1.62162
polluted male 15	polluted	100	male	44295	3	15	food (honey)	-0.791	-0.051	-0.0689189	-6.89189

[truncated: 5 more sheets: Fig3e, Fig3f, Fig4e, FigS3k, FigS5f]
